# Supplementary material for: Validation of electronic performance and tracking systems EPTS under field conditions
Source: PLoS One. 2018 Jul 23;13(7):e0199519. doi: 10.1371/journal.pone.0199519 (PMC6056042; doi:10.1371/journal.pone.0199519)
Supplement: S1 Dataset — (CSV) [file pone.0199519.s003.csv]

Frame	SubFrame	Stab1_X	Stab1_Y	Stab1_Z	Stab2_X	Stab2_Y	Stab2_Z	Stab3_X	Stab3_Y	Stab3_Z
1	0	369.876	97.7787	1242.14	564.133	70.2359	1274.3	955.938	9.60515	1333.76
2	0	372.446	97.7573	1243.08	566.878	68.4631	1275.75	958.157	7.06145	1336.26
3	0	375.555	97.3087	1243.88	569.638	67.9894	1277.28	960.705	5.33795	1338.54
4	0	378.898	96.759	1245.13	572.611	67.0604	1278.96	963.639	4.09988	1341.04
5	0	382.211	96.1224	1246.36	575.757	66.3387	1280.77	966.42	4.03451	1344.15
6	0	385.605	95.9743	1247.86	579.043	66.8911	1283.12	969.758	4.9812	1347.11
7	0	389.415	95.6618	1248.73	582.793	66.4304	1284.49	973.546	6.64248	1350.97
8	0	393.37	95.2053	1249.5	586.439	66.7998	1286.34	977.357	8.75606	1355.09
9	0	396.945	94.7009	1250.38	589.717	66.8324	1287.68	980.453	10.9624	1358.87
10	0	399.96	94.5109	1250.73	593.263	67.4813	1289.37	983.636	13.0033	1362.66
11	0	403.641	93.6265	1251.47	596.784	67.9435	1291.3	986.751	16.1767	1366.34
12	0	406.836	93.3371	1252.43	600.309	68.9382	1293.02	990.249	18.9663	1370.39
13	0	410.56	93.01	1252.79	604.122	69.6585	1294.31	993.674	21.7994	1374.34
14	0	414.609	93.5767	1253.52	607.98	70.344	1295.42	997.106	24.3041	1377.15
15	0	417.955	93.9572	1254.26	612.002	71.6648	1296.98	1000.97	27.1458	1378.82
16	0	422.174	95.3246	1255.44	615.914	72.9208	1298.46	1005.11	28.9789	1379.18
17	0	426.021	95.4706	1256.02	619.771	73.9656	1299.49	1009.8	31.7951	1379.49
18	0	431.286	94.8485	1256.21	623.89	74.829	1299.04	1014.66	35.2857	1379.94
19	0	436.58	94.0014	1254.75	630.687	76.3496	1298.21	1020.41	37.9405	1380.93
20	0	443.568	91.8029	1253.02	637.383	76.6058	1296.69	1027.44	41.2684	1381.38
21	0	451.551	89.6809	1250.89	644.961	76.472	1295.76	1035.48	45.7028	1381.71
22	0	459.976	86.0914	1249.29	653.529	75.7993	1294.32	1043.92	50.8096	1381.12
23	0	468.7	81.3687	1247.26	662.492	74.2248	1292.59	1053.1	56.9647	1379.68
24	0	477.463	76.9972	1245.37	671.043	72.3851	1290.33	1062.25	62.4078	1377.44
25	0	486.409	72.8583	1242.91	680.046	71.3801	1287.44	1071.45	67.9726	1375.32
26	0	495.264	69.7875	1239.92	689.137	71.1173	1284.1	1080.31	72.814	1372.22
27	0	504.833	67.0995	1237.14	698.876	70.4757	1280.79	1089.56	77.7201	1367.39
28	0	513.042	63.0062	1234.85	707.093	69.3328	1277.73	1098.55	81.1956	1361.53
29	0	520.65	58.863	1233.09	715.458	68.1794	1274.38	1108.03	85.8127	1354.4
30	0	528.507	55.0601	1231.49	723.444	65.9114	1270.56	1116.21	88.3186	1346.14
31	0	535.654	52.3956	1229.26	731.013	65.3445	1266.27	1124.61	90.2881	1337.64
32	0	542.622	50.3576	1226.85	737.665	63.1448	1262.31	1132.21	90.7521	1329.08
33	0	548.991	49.0318	1224.92	744.108	62.1015	1258.55	1139.81	89.1193	1320.23
34	0	555.188	47.3091	1223.01	751.071	60.4894	1254.21	1146.84	87.29	1311.39
35	0	560.991	45.0666	1221.18	757.015	58.5934	1250.66	1153.38	85.0692	1302.74
36	0	566.078	42.9469	1219.18	762.807	56.3791	1246.73	1159.81	82.4107	1294.72
37	0	571.991	40.9285	1216.5	768.518	54.8088	1242.77	1166.17	79.221	1287.67
38	0	577.339	39.2288	1214.02	774.2	52.1921	1238.42	1172.35	75.909	1282.01
39	0	583.581	38.0455	1211.31	779.835	50.291	1234.82	1178.56	72.5752	1277.01
40	0	589.625	36.6595	1208.78	785.706	48.0502	1232.08	1184.44	69.9863	1272.32
41	0	595.666	34.8491	1206.9	791.75	46.7072	1229.61	1190.4	67.8272	1268.44
42	0	601.324	32.6806	1204.34	797.964	44.9644	1227.39	1196.65	65.5761	1265.64
43	0	607.172	30.5295	1202.23	803.957	43.5624	1225.06	1202.57	64.557	1264.07
44	0	612.142	27.17	1200.32	809.405	41.9182	1222.84	1208.33	63.5224	1263.28
45	0	618.569	26.8885	1198.63	815.202	40.5918	1221.17	1213.72	62.0104	1262.68
46	0	623.791	25.7591	1197.08	820.383	39.2525	1220.4	1218.85	61.1907	1262.12
47	0	628.588	24.849	1196	825.421	38.9102	1219.78	1223.6	60.8458	1261.97
48	0	633.689	23.4294	1194.79	830.393	38.1229	1219.39	1228.52	60.927	1262.72
49	0	638.536	22.8098	1194.15	835.164	38.1816	1219.08	1232.93	60.9769	1264.06
50	0	642.911	21.4483	1193.36	839.574	37.4743	1218.8	1237.41	61.6701	1265.67
51	0	647.419	21.2501	1192.98	843.902	37.1418	1219.28	1241.28	62.6299	1268.03
52	0	651.833	21.7309	1193.44	847.845	37.0399	1220.28	1245.28	63.2871	1270.17
53	0	655.816	21.9255	1193.86	852.169	37.2672	1221.64	1249.28	63.9438	1272.67
54	0	659.995	22.8784	1194.5	856.042	37.9991	1223.1	1252.74	64.3191	1275.06
55	0	663.725	23.3466	1194.75	859.819	38.8515	1224.56	1256.42	64.7773	1278.3
56	0	667.433	24.2853	1195.33	863.041	39.1723	1225.72	1259.68	65.6703	1282.3
57	0	671	25.9453	1196.1	866.527	40.3222	1227.1	1263.17	66.1648	1285.48
58	0	674.325	27.2374	1197	869.633	41.2082	1228.83	1266.06	66.0741	1288.68
59	0	677.789	29.4123	1198.32	873.072	43.239	1231.06	1268.88	65.9822	1292.36
60	0	681.114	31.0751	1199.75	875.922	44.2804	1232.87	1272	65.6448	1296.09
61	0	683.747	33.0468	1201.41	878.911	46.5264	1235	1274.52	65.3572	1299.46
62	0	686.43	35.8937	1203.22	881.584	48.174	1237.55	1277.32	65.6609	1302.5
63	0	688.805	38.5147	1205.14	884.255	49.1131	1240.01	1279.99	64.832	1306.07
64	0	691.377	42.4956	1206.74	886.47	51.6241	1242.08	1281.92	63.6425	1309.48
65	0	693.188	45.6424	1209.27	888.353	53.6848	1244.47	1284.3	63.0294	1312.42
66	0	695.27	49.4056	1211.38	890.651	55.6791	1247.16	1286.16	62.0844	1315.49
67	0	696.957	52.6596	1213.1	892.533	58.4503	1249.51	1287.78	61.6038	1318.44
68	0	698.836	57.3607	1214.56	893.878	60.0212	1251.61	1289.16	60.897	1321.74
69	0	700.945	62.3308	1216.42	895.133	62.9214	1253.73	1290.4	60.1176	1324.84
70	0	702.046	66.2508	1218.45	896.85	65.2353	1256.29	1291.7	59.7082	1327.9
71	0	703.409	70.7321	1220.81	897.732	67.7069	1258.52	1292.68	59.3726	1330.35
72	0	703.849	75.0552	1223.33	899.225	70.4453	1261.12	1293.39	58.868	1332.94
73	0	705.028	79.7715	1225.82	899.862	73.746	1263.7	1294.22	58.3677	1335.17
74	0	705.399	84.5596	1227.7	900.408	76.6029	1265.46	1294.52	57.8747	1337.25
75	0	705.657	88.8003	1229.95	900.524	79.6637	1267.58	1294.58	57.3904	1339.3
76	0	705.828	93.4274	1232.18	900.356	81.9536	1269.83	1294.16	56.6684	1341.23
77	0	705.778	98.0902	1233.94	900.168	84.9743	1271.79	1293.98	56.1931	1343.32
78	0	705.118	103.37	1236.38	899.539	88.7472	1273.94	1293.36	55.5015	1344.87
79	0	704.517	107.972	1238.62	898.891	91.9383	1275.83	1291.92	55.2973	1346.36
80	0	703.674	112.607	1241.42	897.667	94.8946	1277.73	1290.74	55.5735	1347.85
81	0	702.638	117.471	1243.55	896.056	98.5406	1279.51	1289.05	55.4928	1348.86
82	0	700.988	122.895	1245.54	894.674	102.104	1281.36	1287.35	56.1392	1349.78
83	0	698.642	127.202	1247.03	893.145	106.061	1282.7	1285.48	57.3854	1350.71
84	0	696.925	133.19	1248.55	891.209	109.418	1284.08	1283.46	59.085	1351.7
85	0	694.83	137.897	1250.37	888.96	113.252	1285.36	1281.03	60.42	1351.9
86	0	692.613	142.76	1251.96	886.521	117.29	1286.47	1278.71	62.0156	1351.97
87	0	690.54	147.792	1253.67	884.057	120.903	1287.44	1276.53	63.9938	1351.77
88	0	688.532	152.673	1255.37	882.026	125.116	1288.34	1273.59	65.7236	1351.42
89	0	686.159	158.177	1256.88	879.668	129.195	1289.01	1271.23	67.8887	1350.85
90	0	683.769	163.539	1258.26	877.304	133.505	1290.35	1269.03	70.1919	1350.18
91	0	681.387	168.419	1259.48	875.08	138.417	1290.9	1266.7	73.4802	1349.76
92	0	679.349	174.847	1260.77	873.094	143.106	1291.54	1264.81	76.6381	1348.97
93	0	677.494	180.645	1261.83	871.424	147.95	1292.06	1262.75	79.7359	1348.4
94	0	676.007	186.879	1263.31	869.742	153.767	1292.56	1261.13	83.2565	1347.75
95	0	674.576	192.978	1264.29	868.323	159.577	1293.14	1259.51	88.1407	1346.83
96	0	673.541	199.239	1265.06	867.264	165.377	1293.45	1258.19	92.9605	1346.08
97	0	672.27	205.414	1266.14	865.914	171.16	1294	1256.99	97.7192	1345.43
98	0	671.503	212.382	1267.06	865.272	176.958	1294.58	1256.1	102.818	1344.6
99	0	670.593	218.084	1268.47	864.403	182.79	1294.69	1255.89	109.545	1343.89
100	0	670.188	224.513	1269.13	864.422	189.76	1295.2	1255.26	115.764	1343.19
101	0	669.774	230.92	1270.15	864.24	196.201	1295.63	1255.84	123.302	1342.55
102	0	669.711	236.846	1271.1	864.521	203.108	1296.01	1255.96	130.564	1342.03
103	0	670.204	244.135	1272.05	864.762	209.107	1296.24	1256.45	139.117	1341.56
104	0	670.65	251.34	1272.81	864.965	217.393	1296.92	1256.94	145.88	1341.06
105	0	670.564	258.805	1273.23	865.279	224.761	1296.98	1257.41	153.581	1339.87
106	0	670.922	266.555	1273.41	865.73	232.6	1296.94	1257.3	161.707	1340.25
107	0	671.495	275.638	1273.52	866.491	242.163	1297.05	1258.31	170.008	1339.99
108	0	671.723	283.393	1273.4	866.709	250.027	1296.53	1258.65	178.788	1339.97
109	0	672.319	292.168	1273.78	867.233	259.334	1296.87	1259.12	189.235	1339.4
110	0	673.251	301.93	1274.17	868.114	269.088	1296.84	1260.53	198.968	1339.03
111	0	673.582	310.874	1274.78	868.626	279.14	1297.57	1261.33	210.449	1338.82
112	0	674.263	321.774	1275.51	869.559	290.258	1297.86	1262.55	222.941	1338.69
113	0	675.057	332.443	1275.95	870.272	301.471	1298.04	1263.55	235.076	1337.96
114	0	675.843	343.262	1276.11	871.705	314.267	1298.5	1265.15	248.872	1337.66
115	0	677.201	354.602	1276.65	872.542	325.847	1298.65	1266.59	264.254	1337.97
116	0	677.839	366.547	1277.29	874.196	339.855	1298.77	1268.2	280.056	1337.88
117	0	679.089	379.493	1278.27	874.998	353.625	1299.27	1269.91	296.65	1337.72
118	0	680.201	392.822	1278.34	876.574	368.626	1299.58	1271.8	314.807	1338.63
119	0	681.274	406.542	1278.16	878.013	384.934	1299.91	1273.4	333.981	1339.23
120	0	682.622	421.763	1278.46	878.77	399.88	1300.12	1275.45	354.245	1339.92
121	0	683.798	435.74	1278.83	880.767	417.946	1300.26	1276.96	375.009	1339.93
122	0	684.941	451.546	1279.09	882.01	435.534	1300.65	1279.16	397.821	1340.25
123	0	686.495	466.946	1279.38	883.266	454.098	1300.82	1280.86	421.211	1340.52
124	0	687.279	483.152	1279.53	884.451	471.954	1301.2	1282.51	445.365	1340.9
125	0	688.586	500.615	1279.59	886.092	491.446	1301.32	1283.99	470.194	1341.42
126	0	689.603	517.704	1279.14	886.869	511.918	1301.25	1285.67	496.404	1341.91
127	0	690.172	535.244	1278.69	887.62	532.715	1301.41	1286.35	521.943	1342.7
128	0	691.095	553.794	1278.99	888.518	553.913	1301.45	1286.92	549.329	1343.06
129	0	691.533	573.072	1278.12	888.632	576.13	1301.07	1287.79	577.999	1343.23
130	0	691.759	592.247	1277.74	889.205	598.35	1300.77	1287.81	605.831	1343.57
131	0	691.285	610.949	1277.48	889.042	621.975	1301.13	1287.53	636.303	1343.6
132	0	691.697	632.114	1277.08	888.648	644.096	1300.18	1286.55	666.07	1343.54
133	0	691.422	652.319	1276.29	887.904	668.337	1299.97	1285.85	696.56	1343.49
134	0	690.466	672.512	1275.32	886.483	691.863	1299.6	1284.22	726.927	1343.24
135	0	689.706	693.616	1274.08	885.193	716.099	1298.61	1281.92	758.814	1343.35
136	0	688.362	715.823	1272.71	882.897	741.11	1298	1279.23	789.893	1343.32
137	0	686.593	737.052	1271.4	880.854	766.009	1296.78	1276.16	821.527	1342.84
138	0	683.666	758.337	1269.57	878.277	791.989	1295.29	1271.62	853.156	1342.43
139	0	681.246	780.727	1267.27	874.699	816.874	1293.61	1267.47	885.082	1342.09
140	0	678.152	803.549	1265.15	870.843	842.09	1291.94	1261.75	917.488	1341.69
141	0	674.354	825.605	1262.93	866.8	867.943	1290.02	1256.7	949.484	1340.51
142	0	670.469	848.091	1260.75	861.99	893.412	1288.33	1250.27	982.269	1339.38
143	0	666.149	871.182	1258.16	856.986	919.964	1286.35	1243.82	1015.32	1337.97
144	0	661.233	893.846	1255.5	851.426	945.726	1284.26	1236.38	1048.4	1336.57
145	0	656.053	916.4	1252.79	845.104	971.889	1281.45	1228.38	1081.72	1334.46
146	0	651.295	939.618	1250.41	839.255	998.605	1278.77	1219.75	1115.55	1332.26
147	0	645.233	963.019	1247.57	832.518	1024.73	1275.91	1211.1	1149.01	1330.28
148	0	639.419	985.801	1244.29	825.661	1051.69	1273.74	1201.63	1182.21	1327.71
149	0	634.304	1010.01	1241.28	818.122	1078.04	1270.83	1191.87	1215.54	1324.84
150	0	627.505	1032.6	1238.02	810.536	1105.31	1267.71	1181.21	1249.27	1321.4
151	0	620.912	1056.55	1235.18	802.527	1132.23	1264.52	1170.74	1282.91	1318.44
152	0	614.788	1079.68	1232.97	794.417	1158.48	1261.65	1159.29	1316.95	1314.7
153	0	607.258	1102.54	1230.82	785.288	1184.77	1258.5	1147.69	1351.33	1310.84
154	0	599.334	1125.61	1227.64	775.524	1210.82	1255.78	1135.03	1384.62	1306.8
155	0	591.074	1147.59	1224.86	765.716	1237.87	1252.52	1120.99	1417.11	1302.97
156	0	580.333	1170.22	1221.55	754.369	1262.89	1248.8	1106.56	1449.73	1299.05
157	0	570.708	1192.64	1218.18	742.076	1288.91	1245.42	1091.44	1481.34	1295.4
158	0	559.079	1214.73	1215.68	729.817	1314.59	1241.74	1075.55	1512.67	1291.01
159	0	549.318	1236.62	1213.17	716.932	1338.85	1238.36	1059.09	1543.98	1286.44
160	0	535.979	1259.04	1210.96	703.219	1364.52	1235.93	1041.79	1574.52	1281.54
161	0	525.135	1279.75	1209.02	689.422	1388.77	1233.44	1023.87	1606.19	1276.35
162	0	512.881	1300.61	1207.63	676.136	1412.54	1230.6	1005.95	1637.68	1270.59
163	0	501.457	1320.69	1206.17	662.034	1436.39	1227.75	987.523	1668.61	1265.95
164	0	489.331	1341.04	1204.75	647.901	1459.47	1224.75	968.575	1698.98	1260.75
165	0	476.789	1361.44	1203.17	633.21	1483.73	1222.3	948.994	1729.51	1256.36
166	0	464.513	1381.11	1201.86	617.961	1506.29	1219.79	929.64	1757.58	1251.17
167	0	452.086	1400.67	1200.87	602.822	1529.42	1217.9	909.355	1787.51	1246.4
168	0	439.253	1419.28	1200.55	587.915	1551.27	1216.15	889.184	1815.52	1241.39
169	0	426.314	1438	1199.33	572.494	1573.17	1213.84	868.565	1842.74	1236.3
170	0	412.991	1456.29	1199.21	556.274	1594.15	1212.03	846.909	1870.4	1232.33
171	0	399.862	1473.81	1199.25	540.458	1614.86	1210.46	825.487	1896.97	1228.07
172	0	385.423	1491.81	1198.36	524.063	1634.4	1208.53	802.924	1922.31	1224.03
173	0	371.178	1508.94	1197.53	507.039	1654.16	1206.96	780.417	1947.67	1220.6
174	0	356.461	1525.45	1197.23	489.411	1673.2	1205.9	757.404	1971.82	1217.82
175	0	341.991	1541.01	1196.42	471.793	1691.68	1204.57	734.166	1995.75	1215.18
176	0	327.522	1556.54	1195.54	453.99	1709.45	1203.55	710.285	2018.69	1213.39
177	0	312.26	1571.67	1195.19	436.861	1726.3	1203.05	686.088	2040.85	1211.52
178	0	295.755	1585.17	1194.7	417.575	1743.35	1202.07	661.231	2062.84	1210.07
179	0	280.942	1598.79	1194.8	399.22	1759.43	1201.5	636.233	2082.97	1209.19
180	0	265.294	1610.58	1194.04	379.404	1774.71	1200.89	610.928	2102.46	1208.69
181	0	249.038	1623.8	1193.64	359.976	1788.86	1200.63	585.537	2121.11	1209.29
182	0	232.087	1635.44	1192.72	340.028	1802.54	1200.36	559.165	2139.53	1210.03
183	0	215.486	1646.76	1192.36	320.451	1815.64	1200	532.741	2156.16	1211.14
184	0	199.203	1656.63	1191.67	300.986	1829.15	1200.17	506.104	2172.98	1212.75
185	0	182.189	1667.48	1190.93	280.221	1840.64	1200.26	479.285	2188.99	1214.04
186	0	164.142	1676.9	1190.78	259.228	1851.77	1200.81	452.157	2203.81	1215.73
187	0	147.283	1685.5	1190.59	239.23	1862.72	1201.29	425.168	2218.4	1217.69
188	0	129.343	1694.23	1190.56	218.225	1872.67	1202.1	397.209	2232.17	1220.06
189	0	112.659	1702.33	1190.17	198.213	1882.18	1202.41	369.598	2245.17	1222.82
190	0	95.7785	1709.69	1189.63	176.32	1891.37	1202.85	341.8	2256.96	1225.61
191	0	76.9288	1716.72	1189.41	155.658	1899.82	1203.35	313.168	2268.26	1227.75
192	0	58.9608	1723.23	1189.25	134.516	1907.98	1204.1	285.876	2278.97	1229.92
193	0	41.8789	1729.52	1189.31	112.908	1915.7	1204.99	257.373	2288.34	1232.01
194	0	24.6046	1734.76	1189.39	91.6822	1922.59	1205.75	229.306	2297.84	1234.48
195	0	6.88598	1740.15	1189.32	70.729	1928.62	1206.62	201.12	2306.99	1236.55
196	0	-10.7413	1745.01	1189.61	48.627	1934.26	1207.27	172.632	2315.15	1238.39
197	0	-28.4895	1749.46	1190	27.6906	1939.43	1207.88	144.084	2322.24	1239.88
198	0	-47.0648	1753.03	1190.44	5.63355	1944.05	1208.96	115.747	2328.91	1241.59
199	0	-64.5867	1756.25	1190.74	-15.6868	1948.45	1209.66	86.8478	2334.79	1243.36
200	0	-82.9803	1759.34	1190.86	-35.9075	1951.95	1210.35	58.6559	2340.37	1245.28
201	0	-101.218	1761.18	1191.09	-57.8081	1954.51	1211.19	29.8389	2345.04	1247.28
202	0	-118.566	1763.34	1191.32	-79.24	1956.97	1211.38	1.30775	2348.48	1248.76
203	0	-136.103	1764.54	1191.73	-100.052	1959.28	1212.21	-26.5418	2351.74	1250.38
204	0	-154.611	1764.78	1192	-121.939	1959.69	1213.23	-54.8149	2354.31	1251.95
205	0	-173.285	1765	1192.44	-143.504	1960.84	1213.97	-82.7682	2356.01	1253.38
206	0	-191.013	1764.75	1192.74	-164.888	1960.66	1214.85	-111.362	2356.72	1254.97
207	0	-209.009	1763.68	1192.51	-185.545	1960.75	1214.89	-139.297	2357.31	1256.39
208	0	-226.472	1762.42	1192.79	-207.465	1959.31	1215.47	-167.455	2356.23	1257.82
209	0	-244.907	1760.84	1192.89	-228.741	1957.4	1215.78	-195.129	2354.9	1258.84
210	0	-263.43	1757.99	1193.11	-250.68	1955.16	1216.27	-222.697	2353.05	1259.66
211	0	-281.154	1754.63	1193.29	-271.508	1952.08	1216.86	-250.383	2350.8	1260.3
212	0	-299.855	1751.4	1193.58	-292.867	1948.68	1217.45	-277.925	2347.52	1260.9
213	0	-315.963	1747.45	1193.79	-313.671	1944.85	1217.81	-305.981	2343.74	1261.6
214	0	-334.062	1742.47	1193.47	-334.589	1939.92	1217.83	-333.832	2338.88	1262.05
215	0	-352.512	1737.41	1193.04	-355.779	1934.49	1217.62	-361.414	2333.06	1262.44
216	0	-369.865	1731.34	1193.02	-376.95	1928.45	1217.54	-389.427	2327.24	1262.89
217	0	-387.035	1725.52	1193.05	-398.494	1922.21	1217.6	-416.842	2320.29	1262.77
218	0	-405.19	1718.29	1192.94	-419.512	1915.35	1217.51	-444.54	2313	1262.65
219	0	-422.635	1710.92	1192.96	-440.314	1907.74	1217.61	-472.94	2305.16	1262.16
220	0	-439.94	1703.52	1193.23	-461.1	1899.7	1217.38	-500.898	2296.68	1261.65
221	0	-457.704	1694.77	1193.04	-481.946	1891.08	1217.24	-529.846	2286.56	1260.9
222	0	-474.926	1685.75	1192.82	-502.82	1881.67	1216.7	-557.497	2276.75	1260.06
223	0	-492.402	1676.68	1192.62	-524.226	1871.7	1216.21	-585.323	2266.1	1258.66
224	0	-510.21	1666.78	1192.5	-545.303	1861.48	1215.75	-613.852	2254.76	1257.41
225	0	-527.485	1656.61	1192.37	-566.105	1850.86	1215.25	-641.885	2242.53	1255.52
226	0	-544.487	1645.95	1192.61	-586.938	1839.34	1214.9	-670.962	2229.98	1253.23
227	0	-561.286	1635.71	1192.75	-607.531	1828.01	1214.17	-699.47	2217.16	1251.31
228	0	-578.319	1624.49	1192.58	-628.486	1815.81	1213.47	-728.328	2203.12	1249.5
229	0	-594.629	1612.96	1192.56	-648.756	1803.04	1212.63	-757.104	2188.4	1247.25
230	0	-611.318	1600.83	1192.39	-669.542	1790.31	1211.45	-785.694	2172.66	1245.05
231	0	-628.01	1588.08	1192.13	-689.726	1776.79	1210.73	-813.299	2157.01	1242.98
232	0	-644.063	1575.13	1192.2	-709.832	1762.99	1210.14	-841.643	2140.47	1240.84
233	0	-661.068	1561.75	1191.89	-729.927	1747.91	1209.4	-869.527	2123.16	1238.23
234	0	-676.455	1548.22	1191.85	-749.333	1732.93	1208.55	-897.087	2104.86	1235.88
235	0	-692.055	1534.25	1192.06	-769.037	1717.35	1207.8	-924.374	2086.41	1233.76
236	0	-707.238	1519.75	1191.6	-787.902	1701.62	1207.11	-951.231	2067.22	1231.57
237	0	-722.69	1505.19	1191.33	-806.807	1685.32	1206.5	-977.188	2047.66	1229.92
238	0	-738.311	1490.17	1191.03	-825.216	1668.23	1205.74	-1003.02	2027.07	1228.62
239	0	-752.412	1474.7	1190.57	-844.109	1651.04	1204.91	-1028.4	2006.47	1227.23
240	0	-766.473	1458.7	1190.11	-861.867	1633.56	1204.31	-1053.79	1984.54	1225.84
241	0	-781.188	1443.03	1190	-879.471	1615.68	1203.75	-1078.17	1963.31	1224.83
242	0	-795.6	1425.95	1189.72	-897.547	1597.05	1202.86	-1102.35	1941.07	1223.19
243	0	-808.278	1411.12	1189.54	-914.805	1578.27	1202.68	-1126.11	1918.44	1222.19
244	0	-822.12	1394.48	1189.29	-931.481	1560.26	1202.2	-1149.85	1896.24	1221.39
245	0	-836.36	1377.33	1188.73	-948.203	1541.3	1201.78	-1173.61	1872.31	1220.51
246	0	-849.571	1360.87	1188.61	-964.403	1522.88	1201.05	-1196.7	1848.88	1220.15
247	0	-862.394	1343.54	1188.18	-980.821	1503.25	1200.5	-1218.94	1825.27	1219.79
248	0	-875.815	1326.62	1187.93	-996.099	1484.18	1200.18	-1241.08	1801.06	1219.33
249	0	-888.851	1307.83	1187.56	-1012.77	1463.82	1199.76	-1262.24	1776.64	1219.18
250	0	-901.11	1290.46	1187.11	-1028.57	1442.86	1199.7	-1282.96	1752.2	1219
251	0	-913.43	1272.18	1186.65	-1043.37	1422.43	1199.29	-1303.33	1726.62	1219.29
252	0	-924.709	1254.89	1186.22	-1058.05	1402.28	1199.01	-1324.74	1700.24	1219.91
253	0	-936.681	1235.95	1185.2	-1072.81	1380.4	1198.55	-1345.34	1674.52	1220.05
254	0	-948.466	1217.07	1185.08	-1086.85	1359.81	1198.49	-1365.24	1647.93	1220.73
255	0	-959.54	1198.46	1184.68	-1100.37	1338.11	1198.15	-1384.7	1620.81	1220.8
256	0	-970.887	1179.51	1184.32	-1114.04	1316.7	1198.25	-1403.51	1593.38	1220.85
257	0	-981.834	1160.08	1184.11	-1128.11	1294.12	1198	-1422.26	1566.17	1220.87
258	0	-993.369	1139.56	1183.88	-1141.28	1271.95	1198.28	-1440.81	1538.24	1221.07
259	0	-1003.7	1121.14	1183.57	-1154.69	1249.38	1198.1	-1459.09	1509.82	1221.49
260	0	-1013.7	1101.27	1183.49	-1167.27	1227.33	1198.14	-1477.01	1481.46	1221.7
261	0	-1024.56	1080.74	1183.18	-1180.27	1203.81	1197.97	-1494.36	1452.29	1222.4
262	0	-1034.03	1061.4	1182.94	-1192.68	1180.45	1198.07	-1512.22	1422.44	1222.7
263	0	-1044.34	1040.61	1182.65	-1205.21	1156.25	1197.9	-1528.63	1392.83	1222.99
264	0	-1053.59	1020.25	1182.73	-1217.38	1132.88	1198.07	-1546.09	1361.86	1223.53
265	0	-1063.52	999.362	1182.36	-1228.41	1108.58	1197.88	-1562.2	1330.77	1223.78
266	0	-1072.48	978.424	1182.74	-1240.31	1083.96	1197.73	-1578.97	1298.77	1223.68
267	0	-1080.81	957.384	1182.75	-1252.08	1058.99	1197.73	-1595.78	1265.81	1223.91
268	0	-1089.7	936.505	1182.57	-1263.48	1033.16	1198.29	-1611.33	1232.51	1224.09
269	0	-1098.86	914.446	1182.66	-1273.94	1008.46	1198.31	-1626.65	1198.84	1223.95
270	0	-1107.09	893.213	1182.6	-1284.32	982.804	1198.14	-1641.37	1164.68	1224
271	0	-1115.49	870.307	1182.06	-1295.24	955.614	1198.05	-1655.24	1130.48	1224.77
272	0	-1124.44	847.199	1181.62	-1305.65	928.532	1197.83	-1669.27	1095.74	1225.39
273	0	-1131.48	824.17	1181.55	-1314.4	902.658	1197.72	-1683.07	1059.66	1225.49
274	0	-1138.54	802.383	1181.49	-1323.71	875.34	1197.8	-1695.24	1024.54	1225.63
275	0	-1146.41	779.126	1181.12	-1333.02	847.389	1197.75	-1707.58	987.87	1225.92
276	0	-1153.16	756.158	1181.59	-1341.28	819.17	1197.94	-1719.22	951.085	1226.32
277	0	-1159.59	732.481	1181.06	-1349.19	791.684	1197.76	-1730.36	914	1226.58
278	0	-1166.84	707.634	1180.77	-1357.07	763.113	1197.68	-1740.71	876.833	1226.9
279	0	-1172.48	683.492	1180.21	-1363.99	734.851	1197.69	-1750.67	839.041	1227.45
280	0	-1177.78	658.929	1179.61	-1370.71	706.089	1197.7	-1759.84	801.445	1228
281	0	-1183.14	634.565	1179.39	-1376.76	677.214	1197.32	-1767.42	763.848	1228.64
282	0	-1187.4	610.912	1178.95	-1382.36	648.462	1196.58	-1775.34	725.525	1228.99
283	0	-1192.3	585.74	1178.23	-1387.87	618.386	1196.56	-1782.06	687.306	1229.69
284	0	-1196.92	560.381	1177.81	-1392.73	588.577	1196.26	-1789.16	648.444	1230.13
285	0	-1200.47	536.176	1177.17	-1397.3	559.804	1196.21	-1794.47	610.182	1230.13
286	0	-1204.13	511.139	1176.25	-1401.88	530.017	1195.68	-1799.72	571.498	1230.14
287	0	-1207.82	484.911	1175.27	-1405.59	500.539	1194.55	-1804.4	533.015	1230.66
288	0	-1211.18	459.383	1174.72	-1408.5	470.708	1194.29	-1808.39	494.733	1230.61
289	0	-1213.78	434.009	1173.63	-1411.71	440.521	1193.99	-1811.64	456.755	1230.79
290	0	-1215.91	408.598	1172.57	-1414.43	411.099	1193.01	-1814.4	418.38	1230.63
291	0	-1218.17	382.919	1171.58	-1416.41	381.129	1192.33	-1816.53	380.292	1230.51
292	0	-1220.4	357.063	1170.58	-1418.79	351.152	1191.62	-1818.62	341.902	1229.98
293	0	-1222.47	330.978	1169.65	-1420.43	321.252	1190.91	-1819.73	304.102	1229.39
294	0	-1223.71	305.957	1168.78	-1421.48	291.997	1189.68	-1820.69	266.717	1228.34
295	0	-1224.92	279.923	1167.76	-1422.91	262.289	1188.9	-1821.41	228.649	1227.26
296	0	-1226.25	254.357	1166.56	-1423.19	233.351	1187.81	-1821.28	191.229	1226.14
297	0	-1226.85	228.895	1165.46	-1423.35	203.522	1186.4	-1820.36	154.478	1225.29
298	0	-1226.73	203.314	1163.73	-1423.37	174.489	1185	-1818.77	118.15	1224.17
299	0	-1226.92	177.267	1162.59	-1422.57	145.275	1183.74	-1816.85	81.5144	1222.94
300	0	-1225.25	152.147	1161.51	-1420.75	116.358	1182.79	-1814.27	45.5973	1221.44
301	0	-1224.57	126.344	1160.36	-1418.29	87.8733	1181.45	-1810.63	10.0731	1219.83
302	0	-1222.32	101.661	1159.34	-1416.11	59.0045	1179.69	-1806.79	-25.5654	1217.81
303	0	-1219.95	76.1205	1157.75	-1412.47	31.3776	1178.34	-1802.24	-60.6769	1215.94
304	0	-1216.85	51.816	1156.56	-1408.96	2.21884	1176.98	-1796.75	-95.2643	1213.75
305	0	-1212.97	27.6794	1155.12	-1404.27	-25.1933	1175.23	-1790.74	-129.703	1211.46
306	0	-1209.13	2.27743	1154.01	-1399.69	-53.5218	1173.47	-1784.21	-163.783	1208.73
307	0	-1205.12	-23.4316	1152.78	-1394.97	-81.282	1171.6	-1777.58	-197.319	1205.98
308	0	-1200.77	-47.6046	1151.59	-1389.07	-108.478	1169.68	-1770.66	-231.23	1203.04
309	0	-1196.13	-70.6379	1150.77	-1383.95	-135.782	1167.99	-1762.66	-264.798	1199.77
310	0	-1191.99	-94.3409	1149.89	-1378.09	-162.765	1166.09	-1754.66	-298.429	1196.21
311	0	-1186.22	-118.091	1148.85	-1371.58	-189.079	1164.6	-1746.34	-331.912	1192.23
312	0	-1181.15	-141.377	1148.04	-1365.05	-216.427	1162.96	-1737.51	-364.955	1188.31
313	0	-1175.46	-164.838	1147.02	-1357.9	-242.626	1161.2	-1727.81	-397.473	1184.51
314	0	-1169.34	-188.021	1146.69	-1350.33	-268.979	1159.39	-1717.79	-429.993	1180.41
315	0	-1162.32	-211.786	1145.23	-1342.01	-295.353	1157.26	-1707.24	-461.623	1176.68
316	0	-1155.47	-233.181	1144.54	-1333.8	-320.739	1155.4	-1696.07	-493.286	1172.43
317	0	-1147.72	-256.458	1143.65	-1324.72	-346.069	1153.77	-1683.8	-524.701	1168.36
318	0	-1139.86	-277.158	1143.01	-1315.06	-370.851	1151.91	-1671.27	-555.928	1164.49
319	0	-1130.92	-299.893	1142.24	-1305.05	-394.942	1150.05	-1657.8	-586.588	1160.63
320	0	-1122.63	-321.012	1140.95	-1294.55	-420.17	1148.53	-1644.02	-616.356	1157.13
321	0	-1113.47	-341.992	1140.68	-1284.23	-443.014	1146.59	-1629.33	-646.581	1153.39
322	0	-1103.34	-362.465	1139.58	-1272.1	-467.333	1144.84	-1614.7	-675.496	1150.12
323	0	-1094.23	-382.373	1138.77	-1260.24	-490.442	1143.41	-1599.6	-704.736	1146.62
324	0	-1084.31	-402.057	1138.04	-1248.48	-513.556	1142.02	-1584.11	-732.876	1143.84
325	0	-1073.56	-422.06	1136.99	-1235.94	-536.146	1140.34	-1568.16	-761.026	1141.46
326	0	-1061.7	-442.818	1136.37	-1223.89	-558.168	1139.08	-1551.5	-789.125	1139.11
327	0	-1050.75	-462.019	1135.89	-1211.02	-579.757	1137.87	-1534.28	-816.854	1136.74
328	0	-1039.69	-480.157	1135.11	-1196.54	-602.201	1136.43	-1516.39	-844.102	1134.54
329	0	-1028.47	-498.428	1134.53	-1184.37	-622.377	1135.86	-1498.45	-870.967	1132.49
330	0	-1016.27	-516.549	1134.05	-1171.34	-641.858	1134.92	-1479.54	-897.277	1131.22
331	0	-1004.87	-534.504	1133.25	-1154.83	-664.347	1133.76	-1460.83	-923.466	1129.81
332	0	-991.629	-552.361	1132.47	-1140.34	-683.89	1133.02	-1441.42	-948.497	1128.82
333	0	-978.673	-569.187	1131.82	-1125.13	-703.709	1132.24	-1421.97	-973.558	1128.05
334	0	-965.799	-585.741	1131.12	-1109.05	-723.616	1131.74	-1401.52	-998.028	1127.32
335	0	-952.497	-602.409	1131.25	-1093.83	-742.355	1131.29	-1380.68	-1021.77	1126.86
336	0	-938.635	-618.35	1130.86	-1078	-759.897	1130.95	-1359.84	-1045.1	1126.41
337	0	-924.996	-633.985	1130.27	-1061.75	-778.05	1130.77	-1338.53	-1068.17	1126.19
338	0	-910.454	-649.777	1129.66	-1044.77	-796.172	1130.57	-1317.02	-1090.53	1126.35
339	0	-895.936	-664.387	1128.75	-1026.89	-814.196	1130.1	-1295.49	-1111.84	1126.47
340	0	-881.304	-679.41	1128.28	-1010.1	-831.316	1129.75	-1272.99	-1133.34	1126.81
341	0	-865.387	-694.036	1127.68	-992.857	-847.694	1129.4	-1250.93	-1154.23	1127.23
342	0	-850.423	-708.053	1127.83	-974.81	-863.908	1128.94	-1227.94	-1174.24	1127.45
343	0	-835.119	-721.69	1127.51	-956.681	-880.254	1129.03	-1205.38	-1194.12	1127.71
344	0	-819.185	-736.106	1127.37	-938.667	-895.315	1129.27	-1182.22	-1213.91	1128.03
345	0	-803.191	-749.51	1127.05	-919.884	-911.133	1129.17	-1158.31	-1233.2	1127.83
346	0	-787.594	-762.583	1127.55	-900.634	-926.354	1129.03	-1134.62	-1252.33	1128.08
347	0	-770.625	-775.764	1127.19	-882.239	-941.163	1129.52	-1110.27	-1270.43	1128.23
348	0	-753.674	-788.499	1127.04	-862.672	-955.307	1129.25	-1085.74	-1288.74	1128.21
349	0	-736.439	-800.436	1127.31	-843.413	-969.561	1129.59	-1061.02	-1305.6	1128.62
350	0	-719	-812.614	1126.97	-822.945	-983.638	1129.29	-1036.14	-1322.92	1128.72
351	0	-702.026	-824.603	1127.05	-802.92	-996.779	1129.36	-1011.15	-1339.47	1128.54
352	0	-684.502	-835.794	1127.58	-782.865	-1009.53	1129.6	-986.022	-1355.81	1128.57
353	0	-666.819	-847.106	1127.41	-762.979	-1022.22	1129.85	-960.188	-1371.33	1128.45
354	0	-649.536	-858.29	1127.9	-742.452	-1034.75	1129.96	-934.303	-1386.57	1128.8
355	0	-631.134	-868.708	1128.26	-722.244	-1046.4	1130.07	-908.714	-1401.51	1128.62
356	0	-613.338	-878.959	1128.53	-701.604	-1057.81	1130.38	-882.887	-1415.61	1128.96
357	0	-594.432	-888.963	1128.7	-680.406	-1069.02	1130.55	-857.044	-1429.17	1129.44
358	0	-574.121	-899.047	1128.75	-659.619	-1079.7	1130.63	-830.995	-1441.86	1129.94
359	0	-555.442	-908.245	1128.78	-638.1	-1089.91	1131.14	-804.585	-1454.58	1130.44
360	0	-536.116	-917.288	1129.19	-615.995	-1099.65	1131.46	-778.262	-1466.35	1130.85
361	0	-517.91	-925.284	1129.91	-595.065	-1108.58	1132.33	-751.627	-1477.99	1131.37
362	0	-499.499	-933.868	1130.39	-573.621	-1118.56	1132.7	-725.089	-1490.29	1131.66
363	0	-480.425	-941.7	1131.08	-552.285	-1127.05	1133.32	-698.01	-1501.13	1132.44
364	0	-461.261	-948.724	1131.73	-530.788	-1135.73	1134.08	-671.334	-1511.15	1133.5
365	0	-442.897	-956.492	1132.02	-509.219	-1143.6	1134.37	-644.822	-1521.65	1134.39
366	0	-422.673	-962.973	1132.4	-487.707	-1151.23	1135.29	-618.281	-1530.43	1135.59
367	0	-403.457	-969.684	1132.79	-465.548	-1158.67	1135.59	-591.837	-1540.12	1136.75
368	0	-384.464	-975.683	1133.33	-443.244	-1166.05	1136.22	-565.19	-1548.27	1137.64
369	0	-364.428	-981.673	1133.91	-421.481	-1172.46	1136.89	-537.926	-1556.89	1138.54
370	0	-345.854	-987.667	1134.46	-399.961	-1178.65	1137.91	-510.394	-1564.54	1139.46
371	0	-326.234	-992.597	1135.12	-378.654	-1184.86	1138.54	-483.529	-1571.98	1140.74
372	0	-307.46	-998.256	1135.99	-355.698	-1190.73	1139.47	-455.852	-1579.3	1141.65
373	0	-287.199	-1002.37	1136.25	-333.539	-1196.2	1139.69	-429.116	-1585.94	1142.18
374	0	-268.201	-1007.25	1136.49	-311.219	-1201.34	1140.38	-401.979	-1592.32	1142.82
375	0	-248.149	-1012.09	1136.94	-289.888	-1206.7	1140.51	-374.853	-1598.78	1143.13
376	0	-229.133	-1016.96	1137.14	-267.522	-1211.89	1140.89	-347.69	-1605.17	1143.49
377	0	-209.791	-1021.49	1137.73	-245.312	-1216.6	1141.49	-320.83	-1611.18	1143.44
378	0	-190.591	-1025.47	1138.59	-223.026	-1221.44	1141.62	-293.123	-1616.53	1143.19
379	0	-169.866	-1029.8	1139.02	-200.954	-1226.22	1141.94	-265.735	-1621.85	1142.86
380	0	-150.798	-1033.86	1139.25	-179.565	-1231.13	1141.99	-238.263	-1627.04	1142.34
381	0	-129.949	-1037.4	1139.31	-156.524	-1234.69	1142.29	-211.223	-1632.32	1142.18
382	0	-109.812	-1041.27	1139.81	-134.315	-1238.66	1142.42	-182.832	-1636.39	1141.51
383	0	-90.6068	-1043.94	1140.02	-112.066	-1241.46	1142.12	-156.275	-1640.4	1141.14
384	0	-70.9623	-1047.07	1140.43	-89.0281	-1244.43	1142.14	-127.774	-1643.79	1140.49
385	0	-50.8771	-1048.74	1140.11	-66.8729	-1247.4	1142.01	-100.849	-1647.06	1139.96
386	0	-30.9455	-1051.35	1140.48	-43.8735	-1249.71	1142	-72.3608	-1649.66	1139.25
387	0	-11.158	-1053.49	1140.33	-21.1327	-1251.19	1141.52	-44.2655	-1652.62	1138.59
388	0	8.85887	-1054.55	1140.59	0.538161	-1253.45	1141	-15.8052	-1654.4	1137.76
389	0	27.9611	-1056.42	1140.37	23.6411	-1255.19	1141.29	12.0934	-1656.1	1137.08
390	0	47.5922	-1057.22	1140.14	45.327	-1255.98	1140.84	40.0709	-1657.82	1136.48
391	0	66.8483	-1058.35	1139.77	68.2244	-1257.33	1140	68.2048	-1658.65	1135.62
392	0	86.1395	-1059.67	1139.59	90.3747	-1258.2	1139.7	96.0942	-1659.69	1134.9
393	0	106.191	-1059.3	1139.58	112.891	-1258.3	1139.45	124.385	-1659.62	1134.35
394	0	125.225	-1059.86	1138.99	135.079	-1258.18	1138.87	151.977	-1659.61	1133.63
395	0	144.673	-1059.76	1139.02	157.721	-1258.09	1138.55	180.412	-1659	1132.78
396	0	164.728	-1059.53	1138.89	179.81	-1257.73	1138.01	208.596	-1658.1	1131.95
397	0	183.302	-1058.55	1138.4	201.695	-1256.97	1137.47	236.847	-1656.79	1131.21
398	0	202.345	-1057.82	1138.25	223.524	-1255.71	1137.42	264.745	-1655.1	1130.15
399	0	221.963	-1056.52	1137.92	245.933	-1253.85	1136.68	292.904	-1652.56	1129.48
400	0	241.227	-1055.28	1137.64	268.185	-1252.05	1136.45	320.337	-1650.13	1128.89
401	0	261.041	-1053.3	1137.34	289.241	-1250.14	1135.87	348.062	-1647.31	1128.08
402	0	278.823	-1051.34	1136.75	312.091	-1247.26	1135.6	375.977	-1644.23	1127.77
403	0	297.191	-1050.02	1136.9	333.521	-1244.59	1134.97	402.992	-1640.23	1127.53
404	0	317.231	-1046.69	1136.18	355.248	-1242.19	1134.54	430.559	-1635.99	1127.02
405	0	336.204	-1044.45	1135.43	376.899	-1238.95	1134.1	458.347	-1631.59	1126.43
406	0	355.028	-1040.81	1134.87	398.563	-1235.56	1133.55	485.945	-1626.97	1126.1
407	0	373.569	-1038.69	1134.39	419.993	-1231.24	1133.19	513.22	-1622.5	1125.59
408	0	392.489	-1035.45	1134.22	441.72	-1228.23	1132.93	541.012	-1617.15	1125.05
409	0	411.687	-1031.63	1133.86	463.596	-1223.94	1132.17	568.081	-1611.35	1124.37
410	0	430.465	-1027.96	1133.43	484.627	-1218.96	1131.75	595.098	-1605.36	1123.9
411	0	449.164	-1024.08	1133.05	506.701	-1214.3	1131.19	621.768	-1598.96	1123.25
412	0	467.636	-1020.21	1132.9	528.219	-1209.45	1130.83	648.966	-1592.35	1122.31
413	0	486.181	-1015.63	1132.84	549.867	-1203.7	1130.38	676.126	-1585.15	1121.49
414	0	505.23	-1011.19	1132.66	570.697	-1198.56	1129.78	702.838	-1577.48	1120.94
415	0	524.151	-1005.85	1132.05	592.25	-1192.93	1129.36	729.517	-1570.04	1120.28
416	0	542.827	-1000.92	1131.16	613.336	-1186.99	1129.14	756.532	-1562.26	1119.38
417	0	561.365	-995.597	1130.31	635.014	-1181.11	1128.79	782.507	-1554.08	1118.75
418	0	580.028	-989.677	1130.32	656.533	-1174.38	1128.18	809.288	-1545.27	1118.27
419	0	597.734	-985.472	1129.58	677.079	-1167.72	1127.66	835.597	-1536.74	1117.67
420	0	615.522	-979.835	1129.73	698.286	-1160.87	1127.25	861.844	-1527.23	1117.04
421	0	634.74	-973.809	1128.83	719.213	-1153.87	1126.92	887.98	-1518.11	1116.03
422	0	652.69	-968.154	1128.78	739.621	-1146.44	1126.28	913.674	-1508.64	1115.39
423	0	671.135	-961.108	1128.15	760.628	-1138.69	1125.81	939.837	-1498.37	1114.56
424	0	688.264	-955.11	1127.33	781.615	-1130.7	1125.2	965.396	-1487.85	1113.94
425	0	706.627	-948.732	1127.08	802.469	-1123.1	1124.72	991.486	-1477.64	1113.79
426	0	726.068	-941.148	1126.4	822.988	-1114.6	1123.63	1016.64	-1466.84	1113.35
427	0	744.271	-934.222	1125.75	843.507	-1106.81	1123.5	1041.7	-1455.8	1113.03
428	0	761.942	-926.76	1124.93	863.969	-1098.02	1123.19	1066.98	-1444.74	1112.44
429	0	779.205	-920.168	1124.9	884.091	-1089.05	1122.45	1091.09	-1433.27	1111.67
430	0	798.164	-911.402	1123.86	903.418	-1081.08	1121.68	1116.19	-1421.43	1111.51
431	0	814.291	-905.728	1123.2	924.343	-1071.03	1121.22	1140.92	-1409.68	1111.52
432	0	832.297	-897.022	1122.32	943.776	-1061.86	1120.51	1164.64	-1397.65	1111.08
433	0	849.625	-889.544	1121.65	962.471	-1052.84	1119.91	1189.12	-1384.57	1110.98
434	0	866.875	-881.009	1120.89	982.062	-1042.53	1119.47	1212.58	-1372.54	1110.59
435	0	883.949	-872.742	1120.01	1002.02	-1032.38	1118.32	1236.2	-1359.71	1110.49
436	0	900.888	-863.875	1119.07	1021.11	-1022.09	1117.61	1258.87	-1346.28	1110.24
437	0	918.347	-854.879	1118.08	1040.53	-1011.9	1117	1282.52	-1332.7	1109.59
438	0	934.959	-846.146	1117.21	1059.53	-1001.2	1116.5	1304.95	-1319.27	1109.02
439	0	951.773	-837.097	1116.22	1077.34	-991.427	1115.63	1328.74	-1305.46	1108.25
440	0	968.465	-827.718	1115.86	1096.34	-980.619	1114.85	1350.9	-1291.01	1107.05
441	0	984.778	-818.853	1115.34	1116.03	-968.463	1114.64	1373.91	-1276.78	1106.36
442	0	1002.04	-808.755	1114.95	1133.83	-958.326	1113.45	1396.65	-1262.3	1105.72
443	0	1018.74	-799.369	1114.32	1151.71	-947.104	1112.51	1418.62	-1247.96	1105.06
444	0	1035.31	-789.038	1112.63	1170.36	-935.975	1111.71	1440.5	-1233.38	1104.48
445	0	1052.37	-778.953	1111.85	1188.44	-925.002	1110.63	1461.59	-1219.2	1103.14
446	0	1068.17	-768.581	1110.97	1205.91	-913.236	1110.02	1483.28	-1203.62	1102.21
447	0	1083.32	-758.439	1110.28	1223.57	-900.367	1108.94	1504.04	-1187.99	1101.39
448	0	1098.9	-747.355	1109.88	1240.56	-887.737	1108.24	1525.23	-1172.25	1100.58
449	0	1114.77	-735.683	1109.5	1257.04	-875.071	1107.68	1545.56	-1155.19	1099.28
450	0	1129.85	-724.261	1109.11	1273.35	-862.005	1107.58	1565.22	-1138.96	1098.1
451	0	1143.95	-712.729	1108.47	1290.65	-847.347	1106.42	1585.02	-1121.01	1097.03
452	0	1157.76	-701.287	1107.97	1306.82	-834.216	1105.96	1605.01	-1103.34	1096.09
453	0	1172.49	-688.336	1107.89	1323.04	-820.213	1105.14	1623.89	-1085.36	1094.5
454	0	1186.74	-676.354	1107.12	1337.51	-806.526	1104.39	1643.9	-1067.4	1093.46
455	0	1200.34	-665.087	1107.21	1354.82	-791.052	1103.36	1663.19	-1049.67	1091.68
456	0	1215.47	-652.614	1106.57	1370.5	-777.985	1102.78	1682.82	-1030.88	1089.89
457	0	1229	-640.474	1106.07	1385.88	-762.703	1101.96	1701.79	-1012.09	1088.64
458	0	1242.03	-629.215	1105.89	1401.81	-748.98	1101.2	1721.01	-993.606	1086.66
459	0	1256.57	-615.865	1105.33	1417.53	-734.137	1100.19	1739.27	-974.755	1085.18
460	0	1270.61	-603.258	1104.61	1432.77	-718.349	1099.29	1758.07	-955.184	1083.3
461	0	1284.67	-589.676	1104.19	1447.74	-704.904	1098.44	1775.73	-936.585	1082.3
462	0	1298.22	-576.802	1103.67	1462.96	-689.208	1098	1794.31	-916.218	1080.09
463	0	1310.95	-563.972	1103.34	1477.3	-674.517	1097.01	1811.46	-897.866	1078.26
464	0	1323.7	-550.931	1103.07	1491.23	-659.547	1096.25	1829.27	-877.104	1076.62
465	0	1336.25	-537.51	1102.14	1506.05	-643.09	1095.73	1845.67	-857.144	1075.13
466	0	1349.36	-524.023	1102.44	1520.33	-627.195	1094.75	1862.69	-836.282	1074.02
467	0	1361.46	-510.007	1102.07	1533.08	-611.559	1094.27	1878.92	-815.496	1072.57
468	0	1373.18	-496.419	1102.3	1545.83	-595.538	1093.47	1894.9	-795.111	1071.82
469	0	1385.4	-482.024	1101.69	1559.14	-578.949	1093.14	1909.26	-774.627	1070.56
470	0	1396.68	-467.563	1101.47	1571.78	-562.224	1093.09	1925.19	-752.119	1070.1
471	0	1407.14	-452.763	1100.9	1583.84	-544.955	1092.78	1939.25	-731.833	1069.59
472	0	1417.88	-438.62	1100.9	1596.12	-528.065	1092.31	1953.71	-709.617	1069.31
473	0	1428.15	-424.216	1100.52	1607.68	-510.757	1092.38	1967.3	-687.98	1069.53
474	0	1438.22	-408.967	1100.5	1618.26	-493.976	1092.72	1980.83	-666	1070.22
475	0	1447.95	-394.131	1100.23	1629.82	-476.021	1092.69	1994.4	-643.745	1070.52
476	0	1458.23	-378.114	1100.34	1641.06	-458.37	1092.69	2007.4	-621.754	1070.91
477	0	1467.71	-363.072	1099.93	1651.45	-441.869	1092.9	2020.07	-599.813	1071.6
478	0	1477.33	-347.394	1100.2	1661.62	-423.675	1092.91	2031.18	-577.132	1072.56
479	0	1486.43	-331.283	1100.05	1671.48	-405.114	1093.07	2043.79	-554.526	1073.72
480	0	1495.35	-315.855	1099.65	1681.77	-386.572	1093.5	2055.01	-532.602	1074.52
481	0	1504.14	-299.699	1099.66	1691.1	-368.226	1093.8	2066.47	-509.376	1075.47
482	0	1512.81	-282.963	1099.98	1700.92	-349.255	1094.32	2077.59	-487.216	1076.61
483	0	1521.32	-266.393	1100.21	1709.67	-331.66	1095.1	2088.54	-463.734	1077.75
484	0	1529.16	-250.041	1100.48	1718.87	-312.668	1095.22	2098.68	-440.541	1078.64
485	0	1537.16	-233.846	1100.56	1727.54	-293.737	1095.71	2108.98	-417.194	1079.95
486	0	1544.93	-216.644	1101.13	1735.58	-274.356	1095.82	2118.52	-394.216	1081.09
487	0	1552.82	-199.283	1101.1	1743.57	-255.536	1096.5	2127.75	-370.067	1082.34
488	0	1559.26	-182.883	1100.89	1751.24	-236.24	1096.72	2136.96	-346.903	1083.55
489	0	1566.53	-165.465	1101.11	1758.6	-216.849	1097.12	2145.3	-323.053	1084.87
490	0	1573.17	-148.541	1101.28	1765.61	-197.214	1097.41	2153.63	-298.94	1085.93
491	0	1579.13	-130.213	1101.15	1772.28	-178.439	1097.71	2161.52	-274.859	1087.05
492	0	1585.31	-114.146	1101.58	1779.25	-159.231	1098.4	2169.63	-249.835	1088.05
493	0	1590.85	-96.939	1101.63	1785.38	-140.022	1098.61	2177.27	-224.68	1089.55
494	0	1596.53	-79.564	1101.76	1791.44	-119.892	1099.34	2184.37	-199.923	1090.74
495	0	1601.95	-61.7739	1101.49	1797.35	-100.123	1099.46	2190.99	-175.981	1091.92
496	0	1607.1	-43.9821	1101.43	1802.21	-79.5631	1100.14	2197.12	-150.881	1092.73
497	0	1611.51	-27.0614	1101.48	1807.28	-59.9258	1100.13	2202.86	-126.549	1094.02
498	0	1615.86	-10.1347	1101.15	1812.38	-40.6479	1100.45	2208.35	-102.004	1095.27
499	0	1620.09	8.13691	1101.63	1816.51	-19.9505	1100.93	2213.54	-77.1804	1095.91
500	0	1623.62	24.3353	1101.56	1820.47	-0.741355	1101.43	2218.41	-52.8786	1096.92
501	0	1627.32	41.8059	1102.15	1824.75	19.6382	1102.3	2222.23	-28.1468	1097.38
502	0	1630.2	58.8665	1102.56	1827.98	39.5875	1102.59	2226.78	-3.09634	1098.49
503	0	1633.28	77.575	1102.73	1830.93	59.2578	1103.16	2230.39	21.1407	1099.69
504	0	1635.54	94.9487	1103.09	1833.96	79.2973	1103.56	2233.3	45.6819	1100.49
505	0	1637.91	112.194	1103.91	1836.03	98.5738	1104.27	2236.16	69.4425	1101.4
506	0	1640.04	130.198	1104.17	1838.01	118.87	1105.24	2238.62	92.7854	1101.88
507	0	1641.89	148.327	1104.74	1840.43	138.382	1105.65	2241.08	117.498	1103.15
508	0	1643.7	165.845	1105.58	1841.86	157.416	1106.26	2243.02	140.954	1103.24
509	0	1645.05	183.861	1106.22	1843.85	178.003	1107	2244.56	165.058	1103.49
510	0	1646.5	201.301	1107.21	1844.78	197.294	1107.87	2246.26	188.848	1104.41
511	0	1647.97	218.869	1108.24	1846.21	216.942	1108.87	2247.76	213.032	1105.14
512	0	1648.9	236.221	1109.53	1847.45	236.092	1109.72	2248.69	236.642	1105.84
513	0	1649.91	252.821	1110.25	1848.34	255.254	1110.98	2249.87	259.871	1106.3
514	0	1651.22	272.676	1111.66	1849.72	275.647	1111.71	2250.67	282.281	1107.29
515	0	1651.75	289.519	1112.39	1850.38	295.273	1112.73	2251.37	305.772	1108.07
516	0	1652.37	307.259	1113.77	1850.69	314.16	1113.89	2252.59	328.399	1108.49
517	0	1653.46	324.491	1115.01	1851.72	334.188	1115	2252.76	351.61	1108.88
518	0	1655.26	343.464	1116.14	1852.56	353.494	1115.68	2253.6	374.122	1109.05
519	0	1655.69	360.318	1117.78	1853.57	372.043	1116.84	2253.64	397.468	1109.3
520	0	1656.31	376.116	1118.76	1854.46	392.916	1117.49	2254.41	420.479	1109.51
521	0	1657.14	394.943	1120.59	1854.58	411.262	1118.76	2254.92	442.597	1109.98
522	0	1657.74	412.082	1121.79	1855.29	430.458	1119.48	2254.85	465.518	1110.29
523	0	1657.77	428.591	1122.74	1855.42	449.725	1120.77	2254.82	488.094	1110.63
524	0	1657.94	447.747	1123.89	1855.11	469.452	1121.14	2254.51	510.278	1110.88
525	0	1657.85	464.659	1125.09	1855.04	487.955	1121.69	2254.02	532.848	1111.04
526	0	1657.96	482.34	1125.8	1854.82	507.361	1122.61	2252.89	554.632	1111.34
527	0	1657.86	500.229	1127.13	1854.28	526.846	1123.52	2252.09	577.7	1111.94
528	0	1657.05	516.718	1127.84	1853.14	545.871	1124.41	2250.82	599.993	1112.37
529	0	1656.51	533.841	1128.88	1852.48	564.701	1124.84	2249.33	623.177	1112.72
530	0	1655.96	551.13	1129.52	1851.91	583.521	1125.99	2248.23	646.243	1113.54
531	0	1654.81	568.513	1130.5	1850.55	602.519	1126.79	2246.64	669.627	1114.39
532	0	1654.29	585.71	1131.18	1849.36	621.938	1127.48	2244.72	691.914	1114.23
533	0	1653.19	603.878	1131.64	1848.18	641.324	1127.92	2242.55	715.516	1115.1
534	0	1652.1	620.461	1132	1846.72	658.909	1128.59	2240.54	737.54	1115.36
535	0	1650.59	637.912	1132.88	1845.31	679.046	1129.13	2238.31	760.654	1115.99
536	0	1649.41	654.308	1133.74	1843.72	697.852	1129.85	2236.05	784.238	1116.09
537	0	1648.23	671.087	1134.47	1841.83	717.219	1130.67	2232.51	806.877	1116.44
538	0	1647.12	688.169	1135.18	1839.82	736.005	1130.8	2229.81	830.02	1116.93
539	0	1644.42	706.166	1135.52	1837.15	755.341	1131.47	2226.35	852.799	1117.43
540	0	1642.75	723.731	1136.09	1834.98	774.257	1131.81	2223.34	875.435	1117.64
541	0	1640.44	740.171	1136.55	1832.53	793.59	1132.71	2219.29	897.958	1118.49
542	0	1638.42	758.357	1137.41	1829.46	812.925	1132.85	2215.74	920.697	1119.25
543	0	1635.52	775.325	1137.36	1826.37	831.826	1133.17	2212.06	943.588	1119.88
544	0	1633.86	793.781	1137.57	1823.17	851.398	1133.82	2207.68	966.076	1121.05
545	0	1630.08	809.898	1137.6	1819.8	869.543	1133.85	2202.64	989.107	1121.97
546	0	1627.11	827.164	1137.66	1816.02	888.808	1134.31	2197.91	1011.19	1122.68
547	0	1623.22	843.913	1137.61	1812.31	907.642	1134.61	2192.87	1033.94	1123.88
548	0	1620.55	862.181	1137.47	1807.92	926.153	1135.38	2187.64	1056.4	1125.06
549	0	1616.17	877.762	1137.73	1804.23	945.373	1135.55	2182.11	1078.29	1126.52
550	0	1612.5	895.225	1137.67	1799.66	963.857	1135.52	2177.45	1100.43	1127.11
551	0	1608.37	912.637	1137.07	1795.05	982.808	1135.58	2171.38	1122.23	1128.23
552	0	1604.73	930.066	1137.16	1790.66	1001.32	1135.51	2165.08	1144.32	1129.32
553	0	1600.68	946.706	1136.53	1785.69	1020.04	1136.02	2159.3	1167.19	1130.53
554	0	1597.07	963.631	1137.25	1780.74	1038.93	1137.01	2153.71	1189.04	1131.18
555	0	1592.05	981.429	1137.1	1776.39	1057.23	1136.65	2147.73	1211.35	1132.21
556	0	1588.08	998.897	1136.29	1771.62	1076.89	1136.59	2141.01	1233.52	1133.41
557	0	1584.4	1015.5	1135.43	1766.56	1095.84	1136.67	2135.26	1255.81	1134.27
558	0	1580.94	1032.91	1134.83	1761.62	1114.34	1136.55	2128.63	1277.51	1134.68
559	0	1575.29	1050.64	1134.01	1756.19	1133.25	1135.88	2122.58	1299.97	1135.44
560	0	1570.88	1067.75	1133.45	1751.09	1152.29	1135.9	2115.34	1321.11	1135.88
561	0	1566.21	1084.46	1132.5	1745.91	1171.2	1135.36	2109.36	1343.54	1136.4
562	0	1562.38	1102.32	1131.29	1740.21	1189.69	1135.27	2101.5	1365.29	1137.12
563	0	1556.76	1119.66	1130.68	1734.47	1208.99	1134.63	2094.97	1387.66	1137.21
564	0	1551.84	1137.16	1129.77	1728.63	1227.67	1134.24	2086.84	1409.04	1137.41
565	0	1546.26	1154.2	1129.67	1722.03	1246.36	1134.16	2079.84	1430.88	1137.6
566	0	1541.23	1170.91	1128.71	1716.36	1264.61	1133.23	2072.08	1451.82	1137.26
567	0	1535.24	1188.45	1127.89	1709.89	1283.82	1132.49	2064.41	1472.96	1137.2
568	0	1529.02	1205.28	1127.35	1703.5	1302.02	1132.03	2056.03	1494.03	1136.63
569	0	1523.1	1223.26	1126.24	1696.65	1321.08	1131.39	2048.46	1515.47	1136.12
570	0	1517	1240.14	1125.75	1690.9	1339.58	1131.1	2041.07	1536.37	1135.68
571	0	1511.21	1258.62	1125.6	1684.59	1358.7	1130.62	2032.77	1558.23	1134.61
572	0	1506.31	1275.68	1125.07	1678.41	1376.13	1130.2	2025.13	1579.84	1133.76
573	0	1500.76	1293.29	1124.58	1671.52	1395.09	1129.71	2016.46	1600.83	1133.02
574	0	1495.25	1310.69	1123.78	1664.98	1414.39	1128.99	2008.22	1622.91	1132.52
575	0	1488.97	1327.5	1123.74	1657.76	1432.49	1128.23	1998.95	1643.38	1131.99
576	0	1481.91	1344.16	1123.35	1650.48	1450.45	1127.28	1990.94	1664.43	1131.41
577	0	1474.98	1360.87	1122.94	1643.2	1468.72	1126.86	1982.2	1684.34	1131.03
578	0	1468.73	1377.73	1122.57	1635.25	1486.65	1126.37	1972.77	1704.56	1130.34
579	0	1461.47	1394.58	1122.03	1628.29	1503.93	1125.94	1964	1725.1	1129.85
580	0	1454.78	1410.91	1122.18	1620.74	1521.86	1125.74	1954.86	1745.05	1128.77
581	0	1447.77	1427.61	1122.18	1612.56	1538.98	1125.45	1945.17	1765.61	1127.85
582	0	1441.3	1443.75	1122.36	1604.5	1556.57	1125.4	1934.95	1786.26	1128.19
583	0	1434.4	1459.62	1122.23	1596.94	1574.81	1125.48	1925.7	1806.75	1126.64
584	0	1426.91	1476.43	1122.48	1589.46	1592.42	1125.28	1916.07	1825.81	1125.4
585	0	1419.58	1492.18	1122.64	1581.07	1610.03	1124.94	1905.63	1845.7	1125.15
586	0	1412.85	1507.68	1123.03	1572.85	1626.96	1124.95	1895.88	1866.06	1124.08
587	0	1404.52	1523.66	1123.02	1564.42	1643.73	1124.87	1885.83	1885.1	1123.33
588	0	1397.36	1539.61	1123.34	1555.69	1660.03	1124.76	1875.06	1903.6	1122.49
589	0	1389.09	1554.68	1123.96	1546.81	1676.68	1124.92	1864.57	1922.15	1122.14
590	0	1380.52	1569.41	1123.89	1537.29	1693.63	1125.06	1854.25	1941.06	1121.79
591	0	1371.62	1584.87	1124.7	1528.18	1709.27	1125.01	1843.04	1959.3	1121.19
592	0	1362.28	1599.53	1125.36	1518.33	1725.2	1125.34	1831.94	1977.22	1120.83
593	0	1354.73	1614.1	1126.06	1508.6	1741.11	1125.57	1820.03	1994.73	1120.24
594	0	1345.51	1628.33	1126.34	1498.52	1756.63	1126.17	1807.95	2012.54	1120.02
595	0	1336.19	1643.38	1127.15	1488.98	1772.56	1126.42	1795.96	2030.2	1119.96
596	0	1326.81	1657.36	1127.58	1478.22	1788.48	1126.77	1783.63	2048.07	1119.84
597	0	1318.43	1670.54	1127.4	1468.21	1803.41	1126.85	1771.19	2065.91	1119.47
598	0	1308.39	1685.67	1128.01	1456.75	1819	1127.34	1758.73	2084.07	1119.93
599	0	1299	1700.55	1128.17	1447.09	1834.2	1127.66	1746.62	2101.93	1120.64
600	0	1288.9	1713.67	1128.78	1435.6	1849.17	1127.98	1733.54	2118.9	1120.61
601	0	1279.82	1727.95	1129.76	1425.4	1864.47	1128.93	1720.79	2135.95	1120.91
602	0	1269.83	1742.13	1130.49	1414.08	1879.69	1129.42	1707.83	2153.44	1121.11
603	0	1259.19	1756.34	1130.93	1402.91	1895.27	1130.15	1693.92	2171.11	1121.45
604	0	1249.45	1770.37	1131.59	1391.96	1909.88	1130.32	1680.55	2188.05	1122.37
605	0	1238.07	1784.45	1132.09	1379.5	1925.02	1131.22	1667.02	2205.19	1123.18
606	0	1227.7	1797.93	1132.71	1367.87	1939.71	1131.87	1653.5	2221.91	1124.72
607	0	1215.92	1811.96	1133.31	1356.35	1953.75	1132.66	1638.88	2238.47	1125.76
608	0	1205.18	1825.69	1133.9	1343.6	1968.64	1133.44	1624.59	2255.44	1127.43
609	0	1192.99	1838.82	1134.37	1332.11	1983.62	1134.43	1610.25	2271.7	1128.55
610	0	1181.68	1852.15	1135.07	1318.36	1997.21	1135.3	1595.51	2287.76	1130.13
611	0	1169.56	1864.85	1135.36	1305.65	2011.15	1136.09	1580.13	2303.96	1132
612	0	1157.72	1878.17	1135.49	1292.74	2025.69	1137.13	1564.8	2320.21	1134.07
613	0	1145.68	1891.47	1136.24	1278.99	2039.58	1137.88	1549.09	2336.08	1136.16
614	0	1131.82	1904.14	1136.48	1265.62	2053.21	1138.65	1532.96	2351.33	1138.15
615	0	1120.2	1916.55	1136.48	1252.14	2065.94	1139.69	1517.18	2367.23	1140.15
616	0	1107.34	1928.74	1137.02	1237.33	2079.73	1140.36	1500.72	2383.3	1142.34
617	0	1093.85	1940.99	1137.35	1223.5	2092.82	1141.46	1484.24	2398.34	1144.51
618	0	1081.43	1953.21	1137.61	1209.19	2106.33	1141.87	1466.93	2413.88	1147.16
619	0	1067.58	1965.56	1138.33	1193.38	2120.02	1142.66	1449.45	2429.87	1149.85
620	0	1052.82	1978	1138.9	1179.09	2132.77	1144.13	1431.41	2444.88	1151.49
621	0	1040.42	1989.92	1139.56	1163.89	2145.89	1145.47	1413.86	2460.34	1153.4
622	0	1026.9	2001.78	1139.94	1149.45	2159.08	1146.92	1394.62	2475.37	1155.27
623	0	1011.77	2013.28	1140.67	1133.72	2172.05	1148	1376.23	2490.6	1157.02
624	0	997.302	2024.27	1141.59	1117.05	2184.13	1148.71	1357.18	2504.37	1159.54
625	0	982.824	2035.91	1142.14	1100.74	2196.24	1150.06	1337.97	2519.52	1161.46
626	0	968.159	2046.99	1143.23	1083.88	2208.47	1151.49	1319.51	2533.32	1163.61
627	0	952.113	2059.12	1144.04	1067.69	2220.6	1153.17	1299.81	2547.83	1165.42
628	0	938.389	2068.08	1144.84	1051.04	2232.57	1154.39	1279.88	2561.65	1167.2
629	0	921.721	2078.98	1146.04	1033.39	2243.48	1154.94	1259.49	2575.31	1168.81
630	0	905.124	2090.34	1146.98	1016.44	2255.57	1156.37	1239.37	2588.87	1170.01
631	0	890.49	2099.95	1148.47	998.956	2266.75	1157.65	1218.9	2602.93	1171.31
632	0	875.087	2110.42	1149.73	982.083	2278.06	1159.22	1197.6	2616.16	1172.61
633	0	859.284	2120.36	1151.14	965.368	2290.15	1160.68	1177.42	2629.5	1173.51
634	0	843.618	2130.55	1152.35	947.366	2300.74	1162.15	1156.38	2643.01	1174.88
635	0	827.651	2141	1154.39	929.661	2311.63	1163.45	1135.4	2656.02	1176.25
636	0	811.276	2150.03	1155.69	911.799	2322.63	1164.52	1113.35	2668.47	1177.46
637	0	795.7	2159.53	1157.32	893.063	2332.35	1166.06	1092.7	2681.03	1178.92
638	0	779.486	2169.29	1159.28	876.263	2343.36	1167.76	1071.66	2693.5	1180.28
639	0	762.864	2178.31	1161.41	857.804	2353.2	1169.38	1050.29	2705.11	1181.52
640	0	745.854	2188.07	1162.49	839.445	2363.84	1170.97	1029.21	2717.23	1182.99
641	0	729.35	2197.11	1164.25	821.095	2373.53	1172.62	1008.57	2729.06	1184.65
642	0	713.24	2206.51	1165.46	803.618	2383.76	1174.25	987.607	2740.97	1186.24
643	0	696.405	2215.43	1166.91	786.033	2394.47	1175.54	966.42	2752.83	1187.55
644	0	679.499	2225.35	1167.95	767.521	2404.38	1176.85	945.265	2763.82	1189.01
645	0	663.327	2234.25	1169.07	749.636	2414.21	1178.1	923.74	2775.15	1190.38
646	0	647.033	2242.93	1170.54	731.586	2424.15	1179.26	902.82	2786.54	1191.75
647	0	629.418	2252.58	1171.47	713.315	2433.28	1180.4	881.593	2797.88	1193.32
648	0	612.261	2261.71	1172.32	694.447	2443.15	1181.27	859.986	2807.96	1194.37
649	0	595.135	2269.47	1173.11	675.16	2452.1	1182.16	838.558	2818.85	1195.39
650	0	577.185	2278.91	1174.55	655.94	2461.44	1183.36	816.781	2828.92	1196.31
651	0	560.38	2287.52	1175.2	637.026	2470.13	1183.98	795.09	2839.06	1196.82
652	0	541.985	2295.16	1176.17	617.807	2479.28	1184.68	772.946	2849.41	1197.49
653	0	525.127	2302.66	1176.68	599.067	2488.01	1185.21	750.418	2860.09	1198.17
654	0	507.209	2311	1177.48	579.152	2496.67	1185.75	727.207	2869.76	1198.28
655	0	489.672	2318.65	1178.4	559.613	2505.07	1186.44	703.964	2879.35	1198.48
656	0	473.042	2326.61	1178.81	540.39	2513.04	1186.78	680.848	2889.65	1198.59
657	0	454.616	2334.04	1179.36	520.794	2521.75	1187.01	657.348	2899.16	1198.52
658	0	436.432	2341.66	1179.66	500.792	2530.06	1187.4	633.234	2908.72	1198.19
659	0	418.574	2349.25	1179.61	480.537	2537.4	1187.55	609.427	2918.22	1198.3
660	0	400.902	2357.04	1180	459.757	2545.72	1187.54	584.981	2927.65	1197.88
661	0	381.947	2363.84	1179.79	439.784	2554.08	1187.73	560.421	2936.79	1197.76
662	0	363.804	2370.5	1180.01	419.229	2561.29	1187.6	535.392	2945.72	1197.34
663	0	344.824	2377.58	1179.46	397.976	2568.83	1187.07	510.325	2954.68	1197.48
664	0	327.017	2384.51	1179.22	377.872	2576.81	1187.16	485.019	2963.62	1197.44
665	0	308.132	2390.99	1178.66	358.379	2583.76	1186.54	459.565	2971.56	1197.75
666	0	289.002	2398.06	1177.86	336.438	2590.76	1186.27	434.289	2979.87	1197.81
667	0	270.171	2404.34	1176.92	315.773	2598	1185.81	408.83	2987.69	1198.03
668	0	250.966	2410.42	1176.24	294.506	2604.46	1185.49	383.342	2995.55	1198.57
669	0	230.552	2416.28	1175.19	272.211	2610.94	1184.79	357.331	3003	1198.84
670	0	211.686	2422.11	1174.3	251.208	2617.52	1184.09	331.615	3010.1	1198.94
671	0	191.919	2428.11	1173.18	228.872	2623.47	1183.15	305.217	3017.3	1198.65
672	0	172.558	2433.67	1172.12	207.994	2629.76	1182.31	278.774	3023.85	1198.6
673	0	152.442	2439.63	1171.04	185.526	2635.17	1181.69	253.095	3030.97	1197.94
674	0	132.585	2444.77	1169.59	163.748	2641.31	1180.76	226.412	3037.19	1198.03
675	0	112.675	2450.28	1168.22	141.169	2646.93	1179.4	200.758	3043.77	1197.6
676	0	92.0452	2455.26	1166.89	118.943	2652.85	1178.44	174.687	3049.67	1196.96
677	0	72.1464	2461.08	1165.71	97.6304	2658.14	1177.24	148.151	3055.6	1196.43
678	0	52.0528	2466.01	1163.99	74.7443	2663.41	1175.96	121.059	3061.28	1195.67
679	0	31.5073	2471.05	1162.67	52.3885	2668.9	1174.74	94.4145	3067.39	1194.41
680	0	11.0378	2475.87	1161.11	29.9603	2673.8	1173.08	67.3769	3073.08	1193.36
681	0	-7.43743	2481.31	1159.54	7.44543	2679	1171.54	40.1231	3078.6	1192.08
682	0	-28.5819	2485.57	1157.32	-15.0838	2683.9	1170.5	12.914	3083.46	1191.24
683	0	-49.898	2490.43	1155.6	-37.5752	2688.48	1169.04	-13.8315	3088.88	1189.94
684	0	-68.7699	2495.18	1154.21	-60.546	2693.04	1167.29	-41.2659	3093.37	1188.56
685	0	-90.0985	2499.37	1152.48	-83.6411	2697.33	1165.6	-68.397	3098.14	1186.88
686	0	-110.323	2503.69	1150.45	-105.848	2701.77	1163.9	-95.9545	3102.27	1185.38
687	0	-131.134	2507.51	1148.68	-129.111	2705.67	1162.29	-123.038	3106.37	1183.98
688	0	-151.019	2511.17	1146.99	-151.519	2709.44	1160.44	-150.392	3110.22	1182.36
689	0	-172.278	2514.98	1145.16	-174.459	2713.09	1158.63	-177.95	3113.82	1180.83
690	0	-191.844	2518.32	1143.22	-196.67	2716.45	1156.93	-204.824	3117.2	1179.49
691	0	-212.541	2521.69	1141.04	-219.51	2719.47	1155.24	-231.637	3120.3	1178.03
692	0	-232.616	2524.27	1139.37	-242.377	2722.23	1153.35	-258.683	3122.49	1176.48
693	0	-253.101	2526.38	1137.62	-264.136	2724.28	1151.78	-285.331	3124.06	1174.93
694	0	-273.391	2528.08	1135.82	-286.865	2725.99	1150.02	-311.742	3125.59	1173.2
695	0	-293.839	2529.76	1133.89	-308.976	2727.39	1148.17	-338.251	3126.91	1171.55
696	0	-313.989	2530.87	1132.39	-331.775	2728.46	1146.56	-364.246	3127.85	1170.08
697	0	-334.325	2532.26	1130.98	-354.055	2729.55	1144.56	-390.838	3128.62	1168.18
698	0	-354.727	2533.34	1129.54	-376.131	2730.31	1143.35	-417.297	3128.84	1166.14
699	0	-374.774	2534.22	1128.05	-398.075	2731.43	1142.12	-443.715	3129.58	1164.19
700	0	-394.38	2535.15	1127.38	-419.492	2731.85	1140.86	-470.195	3129.94	1161.91
701	0	-413.794	2536.2	1126.58	-441.676	2732.93	1139.81	-496.876	3129.64	1159.11
702	0	-433.671	2537	1126.1	-463.629	2733.16	1138.26	-522.613	3129.65	1156.62
703	0	-453.577	2537.16	1125.45	-484.984	2733.76	1136.92	-548.213	3129.17	1154.62
704	0	-473.619	2537.33	1124.88	-507.51	2733.2	1135.87	-573.945	3128.65	1152.19
705	0	-493.507	2537.08	1124.43	-529.097	2732.74	1134.66	-598.995	3127.61	1149.72
706	0	-513.09	2536.84	1124.19	-550.27	2732.1	1133.73	-624.517	3126.13	1147.44
707	0	-532.921	2536.05	1123.71	-571.749	2731.22	1132.84	-649.762	3124.25	1145.01
708	0	-552.107	2535.37	1123.28	-593.748	2729.72	1131.83	-674.288	3122.88	1142.73
709	0	-572.003	2533.92	1123.09	-614.526	2728.25	1131.11	-699.247	3120.48	1140.67
710	0	-591.291	2532.88	1122.85	-636.127	2726.91	1130.23	-724.28	3118.2	1138.49
711	0	-610.593	2531.61	1122.42	-656.803	2725.18	1129.43	-749.203	3115.43	1136.62
712	0	-630.049	2530.37	1122.34	-678.124	2723.14	1128.94	-773.848	3112.94	1134.95
713	0	-649.54	2528.43	1121.77	-699.182	2721.12	1128	-798.514	3110.09	1133.46
714	0	-668.599	2526.75	1121.71	-719.676	2718.88	1126.89	-823.126	3106.83	1132.04
715	0	-688.134	2524.94	1121.18	-740.553	2716.92	1126.19	-847.136	3103.91	1130.67
716	0	-707.945	2522.44	1120.02	-761.478	2714.3	1125.41	-871.096	3100.48	1129.54
717	0	-726.574	2520.92	1119.92	-782.727	2711.6	1124.61	-894.868	3097.07	1128.48
718	0	-745.537	2518.88	1119.48	-803.68	2709.07	1124.32	-919.115	3092.94	1127.42
719	0	-764.303	2515.84	1118.92	-823.452	2706.09	1123.74	-943.431	3089.37	1126.87
720	0	-783.62	2512.93	1118.37	-844.093	2702.64	1123.27	-966.994	3084.53	1125.92
721	0	-802.411	2510.23	1117.84	-864.417	2699.54	1122.59	-990.036	3080.4	1125.5
722	0	-821.286	2506.54	1117.38	-885.235	2695.31	1121.97	-1013.84	3075.45	1124.91
723	0	-840.016	2503.34	1116.67	-905.247	2691.34	1121.27	-1036.56	3070.45	1124.52
724	0	-858.967	2499.93	1116	-925.884	2687.14	1120.55	-1059.78	3065.62	1124.11
725	0	-878.11	2495.9	1115.28	-945.771	2682.96	1119.91	-1082.62	3060.09	1123.73
726	0	-896.237	2491.8	1114.7	-966.305	2678.08	1119.23	-1106.09	3054.13	1123.57
727	0	-914.994	2487.31	1114.09	-985.922	2673.75	1118.96	-1129.66	3047.99	1123.32
728	0	-933.531	2483.21	1113.22	-1005.91	2668.45	1118.28	-1152.4	3042.38	1123.36
729	0	-951.679	2478.38	1112.14	-1025.94	2663.24	1117.84	-1175.26	3035.74	1122.72
730	0	-969.959	2473.51	1111.62	-1045.94	2657.26	1117.15	-1198.07	3028.63	1123.26
731	0	-988.51	2468.01	1110.38	-1065.77	2651.65	1116.63	-1220.9	3021.76	1123.33
732	0	-1007.36	2462.86	1109.31	-1085.46	2645.86	1115.95	-1243.08	3014.22	1123.3
733	0	-1025.51	2456.99	1107.96	-1105.26	2639.38	1115.15	-1265.69	3007.09	1123.22
734	0	-1043.65	2451.61	1107.41	-1124.78	2633.29	1114.67	-1288.24	2999.4	1123.21
735	0	-1061.48	2445.61	1106.68	-1144.04	2626.24	1114.26	-1310.96	2991.7	1123
736	0	-1079.36	2439.41	1106.26	-1162.85	2619.97	1113.76	-1333.5	2983.54	1122.54
737	0	-1096.98	2433.03	1105.73	-1182.84	2613.03	1113.4	-1355.97	2974.6	1121.97
738	0	-1115.74	2426.73	1105.18	-1202.4	2605.63	1112.89	-1378.19	2965.62	1121.87
739	0	-1133.44	2419.3	1104.72	-1221.36	2597.48	1112.54	-1400.37	2956.89	1121.19
740	0	-1149.79	2412.31	1104.58	-1240.4	2589.17	1112.16	-1421.75	2947.24	1120.96
741	0	-1166.68	2404.94	1104.22	-1258.51	2581.04	1111.43	-1442.25	2937.91	1120.42
742	0	-1184.85	2396.26	1104.25	-1277.09	2572.67	1111.29	-1464.22	2927.33	1119.79
743	0	-1201.76	2388.35	1104.32	-1295.21	2563.83	1111.13	-1485.18	2917.2	1119.25
744	0	-1218.15	2379.91	1104.84	-1313.09	2554.67	1110.87	-1505.77	2906.83	1118.11
745	0	-1233.62	2372.21	1105.07	-1331.75	2545.51	1110.92	-1526.76	2896.33	1117.51
746	0	-1250.84	2363.73	1105.31	-1349.95	2536.49	1110.73	-1547.79	2885.09	1116.93
747	0	-1267.67	2354.84	1105.86	-1367.63	2527.14	1111.26	-1568.58	2874.24	1116.16
748	0	-1283.97	2346.03	1106.61	-1384.77	2517.78	1111.57	-1589.36	2862.77	1115.8
749	0	-1298.97	2337.6	1107.19	-1401.59	2508.92	1111.72	-1609.97	2851.43	1115.35
750	0	-1313.83	2329.6	1108.04	-1420.02	2498.23	1112.29	-1629.93	2839.92	1115.11
751	0	-1331.3	2319.27	1108.45	-1437	2488.47	1112.7	-1649.75	2828.36	1115.21
752	0	-1346.65	2310.83	1109.14	-1453.68	2478.23	1113.23	-1668.98	2816.99	1115.5
753	0	-1362.87	2300.95	1109.74	-1471.28	2467.94	1113.86	-1688.37	2805.03	1115.81
754	0	-1376.52	2292.64	1110.44	-1487.87	2457.96	1114.57	-1707.82	2793.24	1116.29
755	0	-1393.94	2281.95	1111.26	-1504.42	2447.87	1115.11	-1726.97	2781.47	1116.68
756	0	-1409.13	2273.12	1111.75	-1521.16	2437.49	1115.77	-1746.36	2769.43	1117.36
757	0	-1424.81	2263.86	1112.33	-1537.36	2428.19	1116.2	-1765.55	2757.96	1117.57
758	0	-1439.95	2255.18	1112.98	-1554.25	2417.83	1117	-1784.55	2746.29	1118.14
759	0	-1456.56	2245.52	1113.94	-1571.4	2407.82	1117.36	-1803.58	2734.91	1118.22
760	0	-1471.31	2236.67	1114.8	-1588.14	2398.02	1117.94	-1822.46	2723.41	1118.42
761	0	-1486.74	2227.31	1115.56	-1604.59	2388.02	1118.51	-1840.92	2711.97	1118.72
762	0	-1501.89	2218.29	1116.46	-1620.76	2378.27	1118.83	-1859.08	2700.38	1118.84
763	0	-1518.17	2208.37	1117.33	-1637.56	2367.59	1119.68	-1877.13	2689.08	1118.73
764	0	-1533.11	2199.22	1118.15	-1654.05	2357.2	1120.3	-1895.55	2677.04	1118.96
765	0	-1548.76	2189.73	1119.45	-1670.23	2346.98	1121.14	-1913.61	2665.4	1118.58
766	0	-1564.56	2179.36	1120.58	-1686.33	2336.81	1121.95	-1931.92	2653.38	1118.21
767	0	-1579.01	2170.3	1121.8	-1702.68	2326.25	1123.02	-1949.95	2641.41	1117.69
768	0	-1594.53	2160.24	1123.2	-1718.93	2315.54	1123.98	-1967.98	2629.6	1118.18
769	0	-1610.3	2149.72	1124.35	-1735.4	2304.6	1124.66	-1985.73	2617.23	1118.7
770	0	-1624.36	2140.75	1125.28	-1751.04	2294.32	1125.44	-2003.46	2605.23	1118.95
771	0	-1640.13	2129.74	1126.49	-1766.64	2283.79	1126.4	-2020.9	2593.41	1119.49
772	0	-1654.64	2120.27	1127.53	-1782.01	2272.87	1127.25	-2039.08	2581.07	1119.98
773	0	-1669.96	2109.75	1128.44	-1798.01	2261.75	1128.16	-2056.86	2568.24	1120.84
774	0	-1684.32	2099.6	1129.24	-1814.28	2250.77	1129.24	-2075	2555.49	1122.14
775	0	-1699.19	2089.27	1130.29	-1829.75	2240.19	1130.45	-2092.31	2542.64	1123.3
776	0	-1712.9	2080.09	1131.34	-1845.3	2228.77	1131.43	-2110.16	2529.55	1124.67
777	0	-1727.78	2069.44	1132.18	-1861.37	2217.24	1132.55	-2128.56	2515.99	1126.21
778	0	-1742.25	2059.3	1132.61	-1876.73	2206.02	1133.55	-2146.09	2502.86	1128.24
779	0	-1756.69	2048.22	1132.99	-1892.14	2194.39	1134.63	-2163.93	2489.23	1130.44
780	0	-1771.22	2037.92	1133.89	-1907.7	2182.8	1135.69	-2181.2	2475.98	1132.69
781	0	-1786.19	2027.05	1134.34	-1923.03	2170.72	1136.69	-2199.02	2462.1	1134.83
782	0	-1799.9	2016.15	1134.73	-1938.31	2159.59	1137.56	-2216.56	2448.39	1136.97
783	0	-1813.63	2005.99	1135.32	-1954.28	2147.25	1138.76	-2234.27	2434.29	1139.63
784	0	-1828.27	1994.71	1135.89	-1968.16	2136.69	1139.63	-2251.79	2420.16	1142.19
785	0	-1841.58	1984.74	1136.13	-1984.09	2123.89	1140.94	-2269.14	2406.03	1144.78
786	0	-1856.31	1972.94	1136.19	-1999.29	2111.82	1141.91	-2286.84	2391.28	1147.3
787	0	-1871.04	1961.27	1136.54	-2014.26	2099.79	1142.91	-2303.96	2376.75	1149.49
788	0	-1885.2	1950.39	1136.65	-2029.58	2087.12	1143.86	-2321.05	2362.45	1151.97
789	0	-1898.74	1939.38	1136.86	-2045.21	2073.96	1144.3	-2338.2	2348.05	1154.21
790	0	-1913.73	1927.36	1136.66	-2060.25	2061.9	1145.29	-2355.91	2333.13	1156.19
791	0	-1927.78	1915.92	1136.87	-2075.13	2049.82	1146.05	-2372.35	2318.54	1158.42
792	0	-1941.52	1904.47	1137.07	-2090.67	2036.96	1147.14	-2389.82	2303.2	1160.79
793	0	-1955.75	1892.86	1137.13	-2105.92	2023.9	1147.54	-2407.13	2288.06	1162.89
794	0	-1970.29	1881.26	1137.32	-2120.83	2011.31	1148.22	-2424.44	2272.92	1164.61
795	0	-1984.07	1870.18	1137.22	-2135.53	1998.63	1148.9	-2441.58	2257.82	1166.3
796	0	-1998.44	1857.93	1137.1	-2150.61	1986.04	1149.21	-2457.63	2243.13	1167.98
797	0	-2012.14	1846.24	1136.59	-2165.29	1972.98	1149.48	-2474.59	2227.9	1169.84
798	0	-2026.73	1833.59	1136.8	-2180.11	1959.57	1150.14	-2490.9	2212.59	1171.27
799	0	-2039.75	1822.32	1136.99	-2195.49	1945.88	1150.66	-2507.41	2196.96	1172.9
800	0	-2053.57	1809.73	1136.8	-2208.11	1933.63	1151.25	-2523.37	2181.48	1174.65
801	0	-2067.71	1797.02	1136.86	-2223.6	1919.67	1150.84	-2539.51	2166.12	1175.62
802	0	-2081.27	1784.45	1136.6	-2237.54	1906.66	1151.87	-2555.3	2150.38	1176.86
803	0	-2094.9	1771.94	1136.62	-2252.09	1893.01	1151.77	-2571.2	2134.67	1177.76
804	0	-2108.41	1759.45	1136.61	-2265.75	1879.53	1152.18	-2586.78	2119.44	1178.92
805	0	-2121.51	1747.16	1136.62	-2280.41	1865.57	1152.29	-2602.56	2103.51	1179.77
806	0	-2134.48	1734.54	1136.51	-2295.62	1850.77	1152.97	-2617.95	2087.53	1180.44
807	0	-2147.1	1721.26	1136.47	-2308.72	1837.07	1152.75	-2632.93	2071.76	1181.21
808	0	-2160.33	1707.73	1136.56	-2321.24	1823.16	1153.2	-2647.44	2055.22	1181.85
809	0	-2173.22	1694.49	1136.74	-2335.03	1808.79	1153.41	-2661.7	2039.39	1182.26
810	0	-2185.94	1681.15	1137.08	-2349.22	1794.01	1153.73	-2677.31	2022.69	1182.75
811	0	-2198.55	1667.94	1137.29	-2361.54	1780.28	1154.05	-2691.78	2006.58	1182.95
812	0	-2210.75	1655.13	1137.77	-2374.66	1766.36	1154.75	-2706.76	1989.82	1182.9
813	0	-2223.01	1642.54	1138.51	-2388.1	1751.89	1155.15	-2721.09	1973.41	1182.86
814	0	-2235.64	1628.8	1139.22	-2400.58	1737.8	1155.75	-2735.78	1956.73	1182.84
815	0	-2248.32	1615.3	1139.89	-2413.64	1723.21	1156.22	-2750.6	1940.27	1183.23
816	0	-2259.7	1602.13	1140.8	-2427.02	1708.44	1156.48	-2764.35	1923.38	1183.35
817	0	-2271.75	1588.17	1141.64	-2439.12	1693.72	1157.48	-2778.57	1906.92	1183.2
818	0	-2283.93	1573.4	1142.63	-2451.7	1678.96	1158	-2792.13	1890.02	1183.31
819	0	-2295.79	1559.3	1143.5	-2465.03	1663.14	1158.43	-2805.45	1873.36	1183.65
820	0	-2306.89	1545.56	1144.68	-2476.87	1648.1	1159.21	-2818.85	1855.48	1183.85
821	0	-2316.35	1531.33	1146.09	-2487.99	1632.55	1160.18	-2831.56	1837.72	1183.84
822	0	-2327.53	1516.69	1147.75	-2499.61	1616.71	1161.29	-2844.24	1819.89	1183.74
823	0	-2337.71	1501.93	1148.88	-2510.35	1601.29	1162.13	-2857.41	1802.08	1183.86
824	0	-2349.35	1486.63	1150.12	-2522.06	1585.67	1163.11	-2870.32	1784.12	1184.41
825	0	-2359.9	1471.65	1151.35	-2534.08	1568.9	1163.99	-2882.85	1765.62	1184.83
826	0	-2370.05	1457.26	1152.11	-2545.24	1552.52	1165.26	-2895.06	1747.27	1185.89
827	0	-2381.22	1441.21	1153.07	-2556.09	1536.14	1165.9	-2906.75	1728.51	1186.26
828	0	-2392.35	1425.47	1154.19	-2567.02	1519.57	1167.32	-2919.22	1709.54	1187.21
829	0	-2401.57	1410.25	1155.57	-2577.18	1503.3	1168.33	-2931.67	1689.95	1188.21
830	0	-2411.18	1395.28	1156.85	-2588.64	1486.24	1169.78	-2943.97	1670.43	1189.28
831	0	-2421.24	1379.79	1157.93	-2598.62	1469.44	1171.23	-2955.83	1650.44	1190.41
832	0	-2431.08	1364.2	1159.41	-2608.86	1452.44	1172.09	-2968.01	1630.88	1191.98
833	0	-2440.58	1348.3	1160.18	-2619.64	1434.76	1172.92	-2979.35	1610.46	1193.96
834	0	-2450.14	1332.08	1160.98	-2630.13	1417.59	1174.36	-2990.84	1590.24	1196.14
835	0	-2459.58	1315.67	1162.03	-2639.37	1399.9	1175.64	-3002.06	1570.04	1197.87
836	0	-2469.11	1298.95	1163.04	-2650.27	1381.16	1176.83	-3013.56	1548.63	1199.94
837	0	-2477.69	1283.07	1163.62	-2659.67	1363.77	1177.61	-3024.82	1528.31	1201.57
838	0	-2487.7	1266.11	1164.15	-2669.97	1345.63	1179.02	-3036.6	1506.49	1203.49
839	0	-2495.46	1249.89	1164.7	-2678.7	1327.59	1179.99	-3046.67	1485.29	1205.78
840	0	-2504.48	1233.42	1165.2	-2688.41	1309.38	1181.13	-3058.19	1463.5	1207.96
841	0	-2513.58	1216.45	1165.94	-2697.72	1290.79	1182.05	-3068.73	1441.84	1209.89
842	0	-2521.37	1200.08	1165.86	-2706.59	1272.41	1182.49	-3078.99	1420.19	1211.54
843	0	-2529.83	1182.58	1166.24	-2715.96	1253.42	1183.32	-3088.77	1397.84	1213.69
844	0	-2537.92	1165.02	1166.52	-2724.57	1234.1	1184.04	-3098.5	1375.9	1215.81
845	0	-2545.57	1147.84	1166.73	-2732.9	1214.93	1184.6	-3108.16	1353.99	1217.3
846	0	-2553.9	1129.72	1166.58	-2740.99	1195.97	1185.28	-3117.33	1331.61	1218.86
847	0	-2560.69	1112.92	1166.68	-2748.98	1176.99	1186.07	-3126.53	1308.8	1220.18
848	0	-2568.3	1095.22	1166.76	-2756.62	1157.66	1186.59	-3135.55	1285.72	1221.98
849	0	-2574.76	1077.35	1166.6	-2764.13	1138.25	1186.87	-3143.91	1262.73	1222.56
850	0	-2582.71	1058.92	1166.42	-2771.98	1118.54	1186.92	-3152.71	1239.54	1223.78
851	0	-2588.77	1040.77	1166.41	-2778.79	1098.31	1187.08	-3161.01	1216.4	1224.57
852	0	-2595.9	1022.03	1166.13	-2786.5	1078.04	1187.47	-3168.27	1193.28	1225.37
853	0	-2601.57	1003.6	1165.92	-2792.16	1058	1187.43	-3176.86	1169.56	1225.56
854	0	-2608.39	984.815	1165.9	-2799.59	1036.98	1187.27	-3183.55	1146	1226.03
855	0	-2614.18	965.376	1166.17	-2804.66	1017.31	1187.21	-3190.61	1121.52	1226.01
856	0	-2619.16	946.839	1166.3	-2811.48	996.346	1187.39	-3198.34	1097.07	1225.86
857	0	-2625.63	927.602	1166.54	-2817.31	975.504	1187.63	-3204.47	1072.63	1225.47
858	0	-2630.05	908.925	1166.86	-2823	954.194	1187.41	-3212.34	1047.42	1224.79
859	0	-2635.42	889.257	1167.28	-2828.06	933.097	1187.58	-3217.59	1022.94	1224.11
860	0	-2640.04	869.862	1167.21	-2833.11	911.984	1187.46	-3223.53	998.233	1223.3
861	0	-2644.25	849.945	1167.67	-2837.93	890.503	1187.21	-3229.58	973.239	1222.38
862	0	-2648.8	830.233	1167.92	-2842.25	869.364	1186.99	-3233.84	948.236	1221.65
863	0	-2652.67	810.267	1167.96	-2846.23	848.006	1186.74	-3239.26	923.272	1220.65
864	0	-2655.54	790.774	1168.28	-2850.82	826.031	1186.72	-3244.59	898.543	1219.81
865	0	-2659.19	770.931	1168.67	-2854.08	804.483	1186.54	-3248.9	873.585	1218.4
866	0	-2663.16	751.086	1168.68	-2858.62	782.669	1186.36	-3253.76	848.42	1217.15
867	0	-2667.57	730.653	1168.57	-2862.68	761.027	1185.88	-3258.67	823.462	1215.85
868	0	-2670.2	711.193	1168.78	-2866.81	739.159	1185.38	-3262.42	798.484	1214.37
869	0	-2674.49	690.101	1168.59	-2870.16	717.931	1184.84	-3267.13	773.539	1213.17
870	0	-2678.05	670.385	1168.35	-2874.34	695.67	1184.09	-3271.59	748.597	1211.45
871	0	-2681.2	649.654	1167.96	-2877.61	674.161	1183.18	-3275.77	723.368	1209.67
872	0	-2683.96	629.558	1167.59	-2881.55	651.906	1182.44	-3278.84	698.637	1207.98
873	0	-2688.74	607.665	1167.37	-2884.86	629.152	1181.04	-3282.74	673.782	1205.88
874	0	-2690.83	587.869	1166.94	-2888.21	606.978	1180.19	-3286.52	648.684	1203.87
875	0	-2693.07	567.318	1166.74	-2890.89	585.049	1179	-3289.84	623.53	1201.55
876	0	-2696.23	546.248	1166.24	-2893.73	562.231	1178.11	-3292.51	598.627	1199.16
877	0	-2698.71	525.897	1166.08	-2895.72	541.454	1177.32	-3295.54	573.08	1196.78
878	0	-2700.73	505.599	1165.87	-2897.87	518.863	1176.63	-3298.38	547.757	1193.66
879	0	-2703.2	484.735	1165.42	-2900.43	497.058	1175.59	-3301.29	522.243	1191.06
880	0	-2705.81	464.409	1165.71	-2903.25	474.775	1174.59	-3303.69	496.43	1188.76
881	0	-2707.35	443.906	1164.91	-2906.41	452	1173.43	-3306.36	471.1	1186.5
882	0	-2709.36	424.02	1164.31	-2907.7	429.78	1172.39	-3308.18	444.911	1184.25
883	0	-2712.25	403.044	1163.62	-2910.14	407.128	1171.47	-3310.86	418.706	1182.06
884	0	-2714.4	381.966	1162.6	-2912.3	385.614	1170.35	-3313.07	392.581	1179.86
885	0	-2715.28	362.531	1161.89	-2914.12	363.337	1169.05	-3315.25	366.999	1177.94
886	0	-2717.17	342.276	1160.56	-2915.58	341.246	1167.23	-3317.17	340.548	1176.16
887	0	-2719.01	321.684	1159.59	-2916.9	319.026	1166.22	-3318.45	314.998	1174.25
888	0	-2720.17	301.291	1158.46	-2918.76	295.982	1164.79	-3319.85	288.344	1172.69
889	0	-2722.08	280.172	1157.19	-2919.99	274.269	1163.27	-3321.04	262.491	1170.99
890	0	-2723.25	260.116	1156.04	-2921.39	251.979	1161.9	-3321.78	236.259	1169.51
891	0	-2723.91	240.191	1154.58	-2922.26	229.266	1160.31	-3322.85	210.302	1167.41
892	0	-2725.06	219.562	1152.97	-2922.97	207.279	1159.04	-3323.8	183.644	1166.48
893	0	-2725.46	198.893	1151.17	-2923.58	184.617	1157.55	-3324.03	156.536	1165.42
894	0	-2726.5	177.31	1149.44	-2924	162.049	1155.76	-3323.74	131.842	1164.02
895	0	-2726.77	156.92	1147.51	-2924.25	139.459	1154.18	-3324.13	105.695	1162.52
896	0	-2726.86	136.036	1145.68	-2925.04	116.673	1152.69	-3324.44	79.4453	1161.5
897	0	-2726.74	115.261	1143.79	-2924.91	94.2691	1150.9	-3323.51	53.3137	1160.23
898	0	-2726.9	93.9728	1141.51	-2924.7	71.6246	1148.82	-3323.16	27.2768	1158.84
899	0	-2727.01	73.7139	1139.45	-2924.54	48.9202	1147.05	-3322.46	1.50695	1157.62
900	0	-2727.16	52.1277	1137.36	-2924.3	25.9045	1145.2	-3321.93	-25.295	1155.84
901	0	-2726.68	32.0454	1135.79	-2923.83	2.85293	1142.86	-3320.87	-51.4818	1154.19
902	0	-2726.9	11.2239	1133.83	-2923.72	-19.2023	1141.14	-3320.47	-78.828	1152.29
903	0	-2726.47	-9.68446	1131.62	-2923.5	-42.4741	1139.43	-3319.42	-104.901	1150.94
904	0	-2726.8	-31.6033	1129.44	-2923.03	-64.9559	1137.19	-3318.56	-131.984	1148.56
905	0	-2726.42	-52.0476	1126.95	-2922.5	-87.3386	1135.41	-3316.9	-158.846	1146.49
906	0	-2726.58	-72.8184	1124.72	-2921.98	-110.838	1133.5	-3315.62	-185.248	1144.61
907	0	-2726.24	-94.1418	1122.72	-2921.03	-133.692	1131.07	-3314.59	-212.355	1142.63
908	0	-2725.36	-114.751	1121.19	-2919.86	-155.89	1128.95	-3312.12	-238.936	1140.29
909	0	-2724.57	-135.375	1119.24	-2918.64	-178.63	1126.87	-3310.57	-265.758	1138.05
910	0	-2723.26	-156.466	1117.18	-2916.96	-201.779	1124.77	-3307.89	-292.424	1136.05
911	0	-2722.12	-177.491	1115.12	-2915.52	-224.184	1122.72	-3305.18	-318.551	1133.88
912	0	-2721.35	-198.312	1113.27	-2913.74	-246.799	1120.74	-3303.28	-344.694	1131.57
913	0	-2719.28	-218.984	1111.32	-2911.72	-269.389	1118.52	-3300.34	-370.934	1129.34
914	0	-2717.71	-240.257	1108.87	-2909.67	-292.274	1116.51	-3297.42	-396.585	1126.93
915	0	-2715.7	-260.68	1107.14	-2907.42	-314.578	1114.45	-3293.9	-422.32	1124.78
916	0	-2713.17	-280.719	1105.65	-2904.81	-336.465	1112.46	-3290.33	-447.947	1122.14
917	0	-2711.31	-301.362	1103.72	-2901.93	-358.707	1110.86	-3286.02	-473.056	1120.06
918	0	-2708.68	-321.358	1102.13	-2899.06	-380.662	1108.85	-3282.44	-498.448	1117.19
919	0	-2706.3	-341.911	1100.79	-2895.86	-402.394	1106.89	-3278.26	-523.432	1114.35
920	0	-2703.83	-362.507	1099.84	-2892.26	-424.074	1105.49	-3273.96	-548.293	1111.76
921	0	-2701.13	-382.765	1098.9	-2889.15	-445.761	1104.35	-3270.01	-572.777	1109.12
922	0	-2698.84	-402.251	1098.36	-2886.35	-467.291	1102.93	-3266.01	-597.304	1106.7
923	0	-2695.28	-423.069	1097.7	-2883.12	-488.889	1101.64	-3261.49	-622.206	1103.61
924	0	-2692.53	-442.28	1097.52	-2880	-510.244	1100.43	-3257.69	-646.553	1101.05
925	0	-2689.28	-462.441	1096.99	-2876.29	-531.522	1099.28	-3252.68	-670.308	1098.09
926	0	-2686.49	-482.049	1097.1	-2871.85	-552.726	1098.66	-3247.69	-694.806	1095.3
927	0	-2683.1	-502.228	1096.64	-2868.28	-573.821	1097.57	-3243.34	-717.576	1092.81
928	0	-2679.17	-521.739	1096.9	-2863.93	-595.246	1096.79	-3237.24	-740.57	1090.46
929	0	-2674.83	-541.649	1096.72	-2859.53	-615.755	1096.39	-3232.51	-763.731	1088.49
930	0	-2670.6	-561.455	1096.9	-2854.17	-636.702	1095.64	-3226.68	-786.522	1086.49
931	0	-2665.93	-581.009	1097.52	-2849.59	-657.051	1095.23	-3220.38	-809.394	1084.25
932	0	-2661.54	-600.105	1097.6	-2844.33	-677.619	1094.94	-3214.85	-831.895	1082.88
933	0	-2658.08	-618.539	1097.67	-2839.38	-698.228	1094.85	-3208.47	-855.115	1081.23
934	0	-2652.91	-636.963	1098.4	-2833.83	-718.37	1094.62	-3202.53	-877.879	1080.51
935	0	-2647.98	-657.315	1098.42	-2828.56	-738.766	1094.06	-3195.94	-900.192	1079.59
936	0	-2642.39	-676.951	1098.67	-2823.11	-759.263	1094.11	-3189.08	-922.982	1079.35
937	0	-2637.25	-695.716	1098.71	-2817.13	-779.173	1094.14	-3183.19	-945.1	1078.84
938	0	-2632.02	-715.957	1098.49	-2811.59	-799.952	1093.79	-3175.65	-967.307	1078.77
939	0	-2626.34	-734.1	1098.74	-2805.99	-820.104	1093.85	-3168.71	-990.311	1078.58
940	0	-2621.86	-753.243	1098.76	-2800.1	-839.768	1093.75	-3161.97	-1012.62	1078.59
941	0	-2616.9	-771.432	1098.97	-2793.96	-860.251	1094.08	-3154.67	-1035.58	1079.06
942	0	-2611.41	-790.569	1098.91	-2788.12	-880.366	1094.33	-3147.28	-1058.61	1079.1
943	0	-2604.78	-810.179	1099.11	-2781.45	-900.648	1094.24	-3139.71	-1080.69	1079.94
944	0	-2599.64	-828.579	1099.23	-2775.01	-920.54	1094.42	-3132.35	-1102.77	1080.31
945	0	-2593.05	-847.809	1099.1	-2768.27	-940.298	1094.88	-3124.88	-1125.1	1080.99
946	0	-2586.15	-867.187	1099.15	-2761.57	-960.754	1094.93	-3116.75	-1146.78	1081.74
947	0	-2579.88	-886.326	1098.78	-2754.62	-980.619	1095.3	-3108.38	-1168.94	1082.42
948	0	-2573.67	-903.919	1099.2	-2747.85	-1000.35	1095.31	-3100.53	-1190.82	1083.26
949	0	-2567.59	-923.328	1098.57	-2740.4	-1020.14	1095.77	-3092.13	-1213.34	1084.15
950	0	-2560.51	-941.652	1098.15	-2733.02	-1040	1095.65	-3083.24	-1235.33	1085.23
951	0	-2554.23	-960.331	1098.55	-2725.63	-1059.75	1095.56	-3074.38	-1257.86	1086.19
952	0	-2547.6	-978.329	1097.68	-2717.75	-1079.57	1095.96	-3065.23	-1279.48	1087.5
953	0	-2540.19	-996.765	1097.13	-2710.25	-1098.97	1095.83	-3056.13	-1302.29	1088.44
954	0	-2532.5	-1014.99	1097.26	-2701.19	-1119.01	1095.62	-3046.79	-1323.75	1089.64
955	0	-2525.38	-1033.31	1096.35	-2693.49	-1138.25	1096.05	-3036.99	-1345.46	1090.49
956	0	-2517.82	-1050.76	1096.6	-2684.78	-1157.48	1096.53	-3026.89	-1367.25	1091.33
957	0	-2508.7	-1070.62	1096.53	-2676.42	-1176.94	1096.85	-3016.79	-1389.12	1091.86
958	0	-2500.45	-1088.42	1096.18	-2667.5	-1196.03	1097.05	-3006.39	-1410.63	1092.45
959	0	-2492.24	-1105.76	1096.28	-2658.3	-1214.68	1096.99	-2995.63	-1431.89	1093.31
960	0	-2483.6	-1123.34	1096.24	-2649.1	-1233.3	1097.27	-2984.48	-1453.25	1094.06
961	0	-2474.5	-1141.06	1096.43	-2638.98	-1251.84	1097.41	-2973.08	-1473.59	1094.9
962	0	-2464.49	-1158.79	1096.32	-2628.9	-1270.85	1097.76	-2961.77	-1494.02	1095.92
963	0	-2455.82	-1175.63	1096.4	-2619.57	-1288.74	1098.22	-2950.79	-1513.69	1096.49
964	0	-2446.52	-1192.71	1097.01	-2608.82	-1306.45	1098.58	-2939.23	-1533.84	1097.04
965	0	-2436.26	-1209.73	1097.49	-2598.67	-1324.33	1099.06	-2927.82	-1553.81	1097.78
966	0	-2426.81	-1226.74	1098.48	-2588.15	-1342.54	1099.61	-2916.04	-1573.74	1097.82
967	0	-2417.01	-1243.21	1099.06	-2577.61	-1359.84	1100.76	-2903.84	-1593.53	1097.86
968	0	-2407.01	-1259.36	1100.67	-2567.26	-1377.3	1101.9	-2891.52	-1612.87	1097.82
969	0	-2397.39	-1275.66	1102.23	-2556.93	-1394.48	1102.71	-2879.29	-1632.14	1097.93
970	0	-2386.79	-1292.13	1102.9	-2546.12	-1410.86	1103.61	-2866.96	-1650.76	1098.48
971	0	-2376.13	-1307.77	1104.15	-2534.53	-1428.13	1104.48	-2855.05	-1669.06	1099.05
972	0	-2366.05	-1324.24	1105.22	-2523.03	-1445.05	1105.49	-2842.51	-1687.38	1099.98
973	0	-2354.96	-1340.34	1106.26	-2512.07	-1461.48	1106.27	-2830.84	-1705.53	1100.69
974	0	-2344.45	-1356.32	1107.16	-2500.92	-1478.6	1107.16	-2818.2	-1723.6	1101.21
975	0	-2333.49	-1372.45	1108.34	-2490.36	-1495.22	1108.08	-2806.64	-1741.65	1101.9
976	0	-2324.35	-1387.74	1109.42	-2479.67	-1511.51	1109.15	-2794.73	-1760.22	1102.46
977	0	-2313.09	-1404.31	1110.81	-2469.23	-1527.74	1110.34	-2782.66	-1778.52	1103.23
978	0	-2304.53	-1419.59	1111.74	-2459.11	-1544.01	1111.18	-2771.24	-1796.48	1103.76
979	0	-2293.83	-1435.84	1113.27	-2448.95	-1560.51	1112.2	-2759.84	-1813.91	1104.45
980	0	-2284.03	-1450.49	1114.29	-2436.92	-1578.55	1113.16	-2748.04	-1831.27	1104.86
981	0	-2273.62	-1466.76	1115.45	-2427.32	-1593.65	1113.89	-2736.51	-1848.77	1105.85
982	0	-2263.56	-1482.72	1117.21	-2416.85	-1609.65	1114.95	-2724.21	-1866.58	1105.9
983	0	-2253.2	-1497.58	1118.2	-2404.06	-1626.69	1116.39	-2712.13	-1883.73	1106.64
984	0	-2242.74	-1513	1119.16	-2393.39	-1642.4	1116.56	-2699.95	-1900.96	1107.35
985	0	-2232.34	-1528.58	1120.4	-2383.35	-1657.86	1117.41	-2687.58	-1918.4	1107.76
986	0	-2222.48	-1542.88	1120.83	-2371.9	-1673.85	1118.3	-2675.51	-1936.07	1108.49
987	0	-2211.13	-1558.75	1122.38	-2361.12	-1689.54	1119.47	-2662.72	-1953.32	1108.96
988	0	-2201.79	-1572.81	1123.41	-2350.11	-1705.51	1120.47	-2649.98	-1970.32	1109.3
989	0	-2190.71	-1588.08	1124.8	-2337.65	-1722	1121.4	-2637.64	-1987.28	1110.08
990	0	-2179.73	-1603.59	1125.75	-2327.12	-1736.72	1122.24	-2624.62	-2004.95	1110.78
991	0	-2168.92	-1618.68	1126.61	-2314.96	-1753.07	1123.15	-2612.32	-2022.3	1111.28
992	0	-2157.61	-1634.02	1126.84	-2304.32	-1769.2	1123.8	-2598.78	-2039.61	1112.41
993	0	-2146.27	-1649.01	1127.52	-2291.18	-1785.5	1125.08	-2585.37	-2056.88	1113.22
994	0	-2136.34	-1663.67	1128	-2280.25	-1800.63	1125.24	-2571.83	-2075.57	1114.37
995	0	-2125.86	-1678.57	1128.28	-2269.74	-1816.16	1125.62	-2558	-2093.88	1115.18
996	0	-2114.51	-1693.32	1128.29	-2257.01	-1832.39	1126.55	-2544.32	-2111.78	1116.02
997	0	-2103.23	-1708.8	1128.52	-2244.59	-1848.41	1126.16	-2530.23	-2129.23	1117.39
998	0	-2091.86	-1723.85	1128.31	-2232.31	-1864.5	1126.55	-2516.82	-2146.63	1118.21
999	0	-2080.88	-1738.43	1128.01	-2219.43	-1880.62	1127.08	-2502.38	-2164.47	1119.37
1000	0	-2068.45	-1753.71	1127.8	-2207.32	-1896.28	1126.67	-2487.82	-2182.66	1120.19
1001	0	-2057.77	-1768.43	1127.55	-2194.79	-1912.09	1126.45	-2473.52	-2199.95	1120.8
1002	0	-2045.6	-1783.27	1126.95	-2182.19	-1928.15	1127.36	-2458.58	-2217.79	1121.6
1003	0	-2034.35	-1798.45	1127.18	-2170.19	-1943.21	1127.43	-2443.99	-2235.6	1122.21
1004	0	-2021.42	-1812.91	1126.47	-2156.24	-1959.3	1126.79	-2429.79	-2252.8	1122.47
1005	0	-2010.11	-1827.87	1126.03	-2144.17	-1974.98	1126.78	-2414.28	-2270.3	1123.08
1006	0	-1997.53	-1842.84	1125.22	-2130.61	-1990.76	1126.61	-2399.89	-2288.09	1123.44
1007	0	-1985.46	-1858.07	1124.51	-2117.32	-2006.41	1125.77	-2384.38	-2305.56	1124
1008	0	-1972.5	-1873.03	1123.66	-2104.2	-2022.8	1125.4	-2369.23	-2322.93	1124.24
1009	0	-1961.62	-1887.49	1122.89	-2090.36	-2038.55	1124.99	-2353.69	-2340.91	1124.59
1010	0	-1948.11	-1902.63	1121.97	-2077.48	-2054.14	1124.61	-2338.3	-2358.45	1124.7
1011	0	-1936.01	-1918.28	1121.33	-2063.09	-2070.56	1124.02	-2322.72	-2376.25	1124.52
1012	0	-1923.83	-1933.07	1120.4	-2050.26	-2085.97	1123.93	-2306.84	-2394.39	1124.65
1013	0	-1911.18	-1947.89	1119.33	-2036.44	-2101.79	1123.43	-2291.44	-2411.93	1124.72
1014	0	-1897.09	-1963.15	1118.32	-2022.68	-2117.57	1122.67	-2274.75	-2429.22	1124.79
1015	0	-1884.69	-1977.96	1116.88	-2009.14	-2133.27	1122.22	-2259.46	-2446.23	1124.97
1016	0	-1872.76	-1991.68	1116.14	-1994.7	-2148.54	1121.58	-2243.86	-2463	1125.54
1017	0	-1858.27	-2007.01	1115.97	-1980.16	-2164.22	1121.24	-2227.14	-2479.87	1125.9
1018	0	-1844.29	-2021.65	1114.71	-1966.11	-2179.67	1120.5	-2210.82	-2496.39	1125.69
1019	0	-1830.11	-2036.07	1113.67	-1951.57	-2194.4	1120.13	-2195.24	-2512.94	1126.14
1020	0	-1818.05	-2050.26	1113.37	-1937.13	-2209.61	1119.72	-2178.44	-2529.81	1126.49
1021	0	-1804.14	-2064.65	1112.36	-1923.09	-2224.91	1119.32	-2162.03	-2546.19	1126.71
1022	0	-1791.33	-2078.39	1111.76	-1908.37	-2239.71	1118.87	-2145.6	-2562.64	1126.74
1023	0	-1777.48	-2091.99	1110.8	-1893.52	-2253.73	1118.44	-2128.48	-2578.75	1127.21
1024	0	-1763.07	-2105.88	1110.49	-1878.89	-2268.34	1118.56	-2111.77	-2593.95	1127.34
1025	0	-1748.39	-2119.28	1109.73	-1863.98	-2282.51	1117.42	-2094.95	-2609.19	1127.59
1026	0	-1734.85	-2132.32	1109.22	-1848.25	-2296.57	1117.13	-2078.01	-2624.78	1127.98
1027	0	-1720.69	-2145.38	1109.39	-1833.25	-2310.01	1116.95	-2061.47	-2639.34	1128.01
1028	0	-1707.31	-2158.93	1108.95	-1818.61	-2323.8	1116.97	-2043.63	-2655.33	1127.72
1029	0	-1692.94	-2171.91	1109.12	-1803.71	-2337.42	1116.83	-2026.24	-2670.66	1127.2
1030	0	-1678.62	-2185.08	1109.65	-1788.18	-2351.01	1116.96	-2007.99	-2686.08	1127.11
1031	0	-1666.97	-2196.77	1110.18	-1773.51	-2364.37	1117.25	-1990.96	-2701.09	1126.81
1032	0	-1652.91	-2209.01	1110.5	-1759.12	-2377.58	1117.28	-1973.08	-2715.96	1126.1
1033	0	-1638.65	-2221.2	1110.85	-1743.65	-2390.61	1117.28	-1955.76	-2730.83	1125.74
1034	0	-1625.47	-2233.19	1111.37	-1728.4	-2403.29	1117.85	-1938.32	-2744.9	1125.39
1035	0	-1609.71	-2245.18	1111.98	-1711.82	-2416.31	1117.98	-1919.96	-2759.06	1125.19
1036	0	-1592.92	-2258.14	1112.71	-1696.77	-2428.64	1118.29	-1902.29	-2772.32	1124.86
1037	0	-1579.04	-2268.9	1113.49	-1681.77	-2440.24	1119.04	-1884.22	-2786.09	1124.39
1038	0	-1564.03	-2281.24	1115.04	-1665.74	-2452.74	1119.6	-1866.09	-2799.31	1124.03
1039	0	-1550.64	-2291.71	1116.23	-1650.41	-2464.08	1120.46	-1847.38	-2813.33	1123.44
1040	0	-1536.73	-2302.49	1117.28	-1634.65	-2475.81	1121.21	-1829.39	-2826.2	1123.24
1041	0	-1522.18	-2313.52	1118.66	-1619.33	-2487.7	1121.96	-1810.91	-2839.68	1123.45
1042	0	-1509.62	-2323.55	1119.35	-1603.19	-2499.81	1122.62	-1792.56	-2852.59	1123.57
1043	0	-1493.86	-2335.62	1120.03	-1587.55	-2511.73	1123.07	-1774.98	-2865.38	1124.06
1044	0	-1478.75	-2346.78	1121.17	-1571.64	-2523.15	1123.92	-1756.82	-2878.8	1124.3
1045	0	-1464.69	-2357.77	1122.3	-1556.3	-2534.64	1125.06	-1738.88	-2891.07	1124.98
1046	0	-1450.61	-2369.04	1123.18	-1540.51	-2546.45	1125.74	-1720.83	-2904.44	1125.53
1047	0	-1435.24	-2380.1	1123.99	-1525.25	-2557.92	1126.56	-1702.53	-2917.16	1126.19
1048	0	-1421.41	-2390.59	1124.88	-1509.57	-2569.28	1127.35	-1683.85	-2930.02	1127.34
1049	0	-1407.93	-2400.74	1125.18	-1494.04	-2580.43	1128.54	-1665.8	-2942.77	1128.62
1050	0	-1392.55	-2411.39	1126.16	-1477.8	-2591.67	1129.36	-1647.86	-2954.76	1130.14
1051	0	-1377.19	-2422.51	1126.9	-1461.5	-2603	1129.97	-1629.56	-2966.9	1131.58
1052	0	-1362.71	-2432.62	1127.14	-1445.74	-2613.91	1130.64	-1610.89	-2978.61	1133.07
1053	0	-1347.35	-2443.13	1127.69	-1429.13	-2624.76	1131.63	-1593.15	-2989.75	1134.44
1054	0	-1332.27	-2452.93	1128.14	-1412.94	-2635	1132.26	-1574.94	-3001.81	1135.98
1055	0	-1317.5	-2463.29	1128.21	-1396.53	-2645.99	1132.86	-1556.5	-3013.34	1137.86
1056	0	-1302.48	-2473.31	1128.34	-1380.67	-2656.2	1133.34	-1538.55	-3024.38	1139.58
1057	0	-1286.95	-2482.77	1128.13	-1364.48	-2666.56	1133.82	-1519.72	-3035.94	1141.43
1058	0	-1271.3	-2492.29	1128.17	-1347.86	-2676.81	1134.14	-1500.93	-3047.16	1143.11
1059	0	-1256.47	-2502.47	1127.51	-1331.59	-2686.66	1134.47	-1482.12	-3058.05	1144.47
1060	0	-1240.77	-2511.81	1127.15	-1314.65	-2696.69	1134.76	-1463.69	-3068.53	1146.26
1061	0	-1225.26	-2521.2	1126.82	-1297.58	-2707.22	1135.1	-1444.6	-3079.23	1147.78
1062	0	-1209.96	-2530.37	1126.23	-1280.67	-2716.52	1135.2	-1425.7	-3090.04	1149.05
1063	0	-1194.15	-2540.11	1126.01	-1264.21	-2726.26	1135.22	-1406.04	-3100.86	1149.47
1064	0	-1179.86	-2549.07	1125.34	-1247.88	-2736.02	1135.19	-1386.7	-3110.89	1150.52
1065	0	-1163.51	-2557.65	1124.97	-1230.68	-2745.37	1135.04	-1367.39	-3121.52	1150.87
1066	0	-1147.79	-2566.82	1124.8	-1213.88	-2754.04	1134.8	-1347.51	-3131.73	1151.11
1067	0	-1132.06	-2575.86	1124.48	-1196.72	-2763.18	1134.91	-1328.07	-3141.88	1151.17
1068	0	-1115.27	-2583.99	1124.21	-1179.5	-2772.41	1135.01	-1308.22	-3151.2	1151.02
1069	0	-1098.61	-2592.28	1124.31	-1162.3	-2781.11	1135.02	-1288.61	-3160.13	1150.62
1070	0	-1082.42	-2599.99	1124.34	-1144.15	-2789.3	1134.26	-1268.51	-3169.7	1150.37
1071	0	-1066.29	-2607.37	1124.38	-1126.41	-2797.38	1134.14	-1248.45	-3178.87	1149.99
1072	0	-1049.42	-2615.84	1124.27	-1108.59	-2805.58	1133.96	-1229.23	-3187.43	1149.35
1073	0	-1032.88	-2623.17	1124.34	-1091.22	-2813.64	1134.02	-1209.32	-3195.43	1148.88
1074	0	-1015.53	-2630.53	1124.49	-1073.08	-2821.39	1133.98	-1189.4	-3203.39	1148.18
1075	0	-999.435	-2637.11	1125.13	-1055.46	-2828.43	1133.94	-1169.61	-3211.78	1147.21
1076	0	-982.911	-2643.93	1125.51	-1037.79	-2835.32	1134.48	-1149.35	-3219.96	1146.09
1077	0	-966.239	-2650.25	1126.06	-1020.2	-2842.1	1134.41	-1129.73	-3227.19	1145.45
1078	0	-949.144	-2656.67	1126.48	-1002.18	-2848.52	1134.57	-1110.18	-3234.23	1144.95
1079	0	-931.477	-2662.92	1127.38	-984.136	-2854.81	1134.78	-1090.31	-3241.25	1144.36
1080	0	-914.621	-2669.43	1127.68	-966.617	-2861.18	1134.91	-1070.71	-3247.78	1143.74
1081	0	-897.542	-2675.89	1128.27	-948.747	-2867.92	1135.28	-1051.08	-3254.81	1143.26
1082	0	-880.411	-2681.8	1128.96	-930.603	-2874.69	1135.77	-1032.52	-3261.73	1142.68
1083	0	-863.663	-2687.95	1129.7	-912.924	-2880.44	1136.16	-1013.07	-3268.63	1142.18
1084	0	-846.68	-2695.32	1129.98	-896.349	-2887.49	1136.26	-994.276	-3275.78	1141.97
1085	0	-830.055	-2701.05	1131.15	-878.49	-2894.48	1136.77	-975.166	-3282.87	1141.77
1086	0	-812.57	-2707.43	1131.91	-860.39	-2900.18	1137.47	-956.564	-3289.63	1141.5
1087	0	-795.384	-2713.64	1132.4	-842.733	-2907.31	1137.74	-938.122	-3296.33	1141.76
1088	0	-778.833	-2720.08	1133.11	-825.844	-2913.75	1138.09	-919.178	-3303.14	1142.03
1089	0	-761.569	-2727.18	1133.47	-807.923	-2920.22	1138.25	-901.297	-3309.31	1142.3
1090	0	-744.749	-2732.2	1134.31	-790.132	-2926	1138.63	-882.976	-3315.66	1142.55
1091	0	-727.565	-2738.69	1134.9	-772.264	-2932.37	1138.92	-864.645	-3321.65	1142.63
1092	0	-710.917	-2744.18	1135.43	-754.689	-2938.11	1139.22	-845.829	-3328.26	1142.51
1093	0	-693.847	-2750.48	1135.91	-737.786	-2943.8	1139.4	-826.654	-3334.43	1142.53
1094	0	-677.397	-2755.55	1136.06	-720.415	-2949.71	1139.49	-808.199	-3340.64	1142.44
1095	0	-660.464	-2761.48	1136.5	-703.214	-2955.21	1139.53	-788.945	-3346.72	1142.36
1096	0	-643.868	-2766.7	1137.11	-684.925	-2961.41	1139.83	-769.966	-3353.26	1141.67
1097	0	-626.513	-2772.49	1137.43	-667.424	-2967.11	1139.81	-749.792	-3359.51	1141.22
1098	0	-610.034	-2778.35	1137.72	-649.388	-2973.41	1139.74	-730.565	-3365.58	1140.65
1099	0	-593.14	-2784.24	1138.13	-631.751	-2979.26	1139.69	-710.289	-3371.72	1140.09
1100	0	-576.26	-2789.62	1137.56	-613.843	-2984.92	1139.51	-690.305	-3378.19	1139.35
1101	0	-560.02	-2795.27	1137.43	-595.885	-2990.67	1139.4	-670.185	-3384.76	1138.56
1102	0	-542.981	-2801.01	1137.3	-578.348	-2996.98	1138.98	-649.726	-3390.6	1137.68
1103	0	-526.343	-2806.11	1137.11	-559.796	-3002.52	1138.77	-629.177	-3397.14	1137.03
1104	0	-509.169	-2812.38	1136.4	-541.63	-3007.83	1138.03	-609.199	-3403.15	1136.2
1105	0	-492.565	-2817.68	1136.03	-523.275	-3013.91	1137.43	-587.844	-3409.47	1135.61
1106	0	-475.396	-2822.8	1135.2	-505.65	-3019.71	1136.49	-567.46	-3415.55	1134.97
1107	0	-458.424	-2828.06	1134.57	-487.517	-3025.67	1135.6	-546.75	-3421.82	1134.01
1108	0	-441.291	-2834.24	1133.71	-469.132	-3031.02	1134.75	-526.109	-3427.43	1133.44
1109	0	-424.12	-2839.24	1132.55	-450.92	-3036.03	1134.23	-505.593	-3433.59	1132.48
1110	0	-406.913	-2844.73	1131.38	-432.829	-3041.72	1133.14	-484.774	-3439.23	1131.64
1111	0	-389.977	-2849.85	1130.59	-413.95	-3047.13	1132.42	-464.196	-3444.48	1131.23
1112	0	-372.496	-2854.79	1129.68	-394.886	-3052.04	1131.37	-443.384	-3449.85	1130.76
1113	0	-355.266	-2859.35	1128.2	-376.984	-3057.29	1130.42	-422.557	-3455.51	1130.2
1114	0	-337.688	-2864.49	1127.04	-358.15	-3062.52	1129.54	-401.656	-3460.95	1129.8
1115	0	-319.918	-2869.64	1125.24	-339.082	-3067.51	1128.61	-380.575	-3466.33	1129.07
1116	0	-302.402	-2875.1	1123.61	-320.502	-3072.58	1127.51	-359.29	-3471.93	1128.74
1117	0	-284.797	-2879.91	1122.21	-301.782	-3077.84	1126.36	-337.993	-3477.65	1128.33
1118	0	-266.678	-2884.97	1120.79	-283.442	-3082.73	1125.17	-316.492	-3482.95	1127.84
1119	0	-249.677	-2890	1119.28	-264.102	-3088.12	1123.82	-295.771	-3488.5	1127.55
1120	0	-232.206	-2895.67	1117.87	-245.805	-3094.06	1122.89	-274.789	-3493.95	1127.3
1121	0	-214.567	-2900.29	1116.85	-227.535	-3099.18	1121.62	-254.343	-3499.41	1126.78
1122	0	-197.097	-2906.11	1115.36	-208.517	-3104.46	1120.94	-232.665	-3504.5	1126.48
1123	0	-179.4	-2911.37	1113.53	-190.259	-3109.78	1119.9	-211.977	-3509.77	1126.27
1124	0	-161.858	-2916.8	1112.44	-170.956	-3115.39	1118.95	-191.874	-3515.04	1125.85
1125	0	-144.157	-2921.34	1111.14	-151.969	-3119.99	1117.12	-169.973	-3520.18	1125.44
1126	0	-126.019	-2926.35	1109.62	-133.41	-3125.32	1115.97	-148.845	-3525.54	1125.07
1127	0	-108.311	-2931.25	1108.26	-114.508	-3129.99	1114.76	-128.245	-3530.4	1124.72
1128	0	-90.0569	-2936.22	1107.17	-95.3414	-3134.97	1113.69	-107.78	-3535.39	1124.09
1129	0	-71.7556	-2940.82	1105.94	-76.4221	-3139.58	1112.78	-87.5423	-3540.06	1123.34
1130	0	-54.6796	-2945.93	1104.66	-57.6768	-3144.48	1111.95	-67.1525	-3545.11	1122.46
1131	0	-36.3805	-2950.63	1103.52	-38.5775	-3149.09	1110.91	-46.4469	-3549.85	1121.67
1132	0	-18.236	-2954.74	1102.38	-18.8223	-3153.32	1109.9	-25.1113	-3554.64	1120.84
1133	0	-0.751546	-2959.63	1101.47	-1.11879	-3158.3	1108.71	-4.40369	-3558.87	1119.31
1134	0	16.8595	-2963.5	1100.25	17.9049	-3162.09	1107.77	16.3576	-3563.06	1118.45
1135	0	34.5041	-2967.3	1099.73	35.7525	-3165.76	1106.95	37.5867	-3566.92	1117.02
1136	0	51.8688	-2971.84	1099.09	55.1942	-3170.29	1106.07	57.8097	-3570.83	1115.68
1137	0	69.8557	-2975.9	1098.88	73.4541	-3174.09	1105.18	78.5931	-3575.31	1114.04
1138	0	87.9825	-2980.13	1098.63	92.8359	-3178.61	1104.86	99.3235	-3579.87	1112.02
1139	0	105.294	-2984.38	1099.05	111.347	-3182.59	1104.34	120.15	-3583.86	1110.45
1140	0	123.354	-2988.77	1099.37	129.155	-3187.16	1104.06	140.878	-3587.78	1108.71
1141	0	140.77	-2993.14	1099.41	148.31	-3191.45	1103.52	161.798	-3592.09	1106.78
1142	0	157.98	-2997.34	1099.98	166.434	-3195.14	1103.57	182.845	-3595.83	1105.06
1143	0	174.771	-3000.58	1099.95	185.345	-3198.49	1103.03	203.47	-3599.65	1103.69
1144	0	192.709	-3004.16	1100.76	203.568	-3202.11	1102.74	223.695	-3602.4	1102.13
1145	0	210.56	-3007.33	1101.23	222.414	-3204.89	1102.82	244.494	-3605.67	1100.73
1146	0	227.816	-3009.97	1101.73	240.376	-3208	1102.84	264.433	-3608.4	1099.55
1147	0	246	-3012.78	1102.09	259.523	-3210.86	1102.69	284.405	-3611	1098.1
1148	0	262.86	-3015.43	1103.07	277.884	-3213.51	1103.14	304.591	-3613.02	1097.01
1149	0	281.254	-3018.29	1103.43	296.397	-3216	1103.33	326.086	-3615.83	1096.71
1150	0	298.354	-3020.57	1104.29	314.839	-3217.94	1103.73	346.847	-3618.05	1096.4
1151	0	315.389	-3022.75	1104.89	333.175	-3220.49	1103.78	366.526	-3619.87	1096.38
1152	0	332.466	-3024.79	1105.59	351.323	-3222.56	1104.75	386.818	-3622.12	1096.53
1153	0	350.469	-3027.37	1106.47	369.786	-3225.04	1105.39	407.089	-3623.94	1096.62
1154	0	367.896	-3029.98	1106.95	388.148	-3227.55	1105.64	426.891	-3626.19	1096.99
1155	0	385.659	-3032.22	1107.76	405.943	-3229.61	1106.42	447.006	-3628.41	1097.56
1156	0	402.392	-3034.48	1108.27	424.453	-3231.81	1106.87	467.453	-3630.62	1098.45
1157	0	420.207	-3037.02	1108.92	442.785	-3234.36	1107.53	487.982	-3632.76	1099.29
1158	0	437.312	-3039	1109.29	460.681	-3236.29	1108.23	507.813	-3634.77	1100.41
1159	0	454.624	-3042.09	1109.93	479.024	-3238.72	1108.89	527.298	-3636.72	1101.44
1160	0	472.63	-3043.35	1110.47	497.428	-3240.77	1109.43	547.082	-3638.55	1102.61
1161	0	488.382	-3045.85	1110.37	515.67	-3243.02	1110.23	566.94	-3640.33	1103.9
1162	0	507.083	-3047.33	1110.83	533.144	-3244.48	1110.72	587.198	-3641.74	1105.31
1163	0	523.613	-3049.28	1110.96	551.399	-3245.96	1111.41	605.843	-3643.49	1106.89
1164	0	541.579	-3050.17	1110.89	569.736	-3247.8	1111.69	624.721	-3644.91	1108.09
1165	0	559.274	-3052.97	1110.89	588.488	-3249.8	1111.66	643.008	-3646.04	1109.62
1166	0	577.102	-3053.96	1110.89	606.106	-3250.59	1112.7	663.231	-3647.16	1110.98
1167	0	594.595	-3055.04	1110.85	624.101	-3252.17	1112.92	682.546	-3648.24	1112.3
1168	0	611.774	-3056.69	1110.6	642.068	-3253.03	1113.57	701.809	-3649.36	1113.31
1169	0	629.453	-3058.36	1110.03	659.629	-3254.22	1113.34	721.109	-3650.63	1114.56
1170	0	646.216	-3058.62	1109.85	678.017	-3255.22	1113.55	739.914	-3651.14	1115.66
1171	0	664.206	-3059.78	1109.23	696.141	-3256.32	1113.33	758.92	-3651.89	1116.32
1172	0	681.708	-3060.52	1108.88	714.801	-3256.86	1113.44	778.191	-3652.71	1117.11
1173	0	698.928	-3061.29	1108.21	732.559	-3257.34	1113.15	798.086	-3653.13	1117.91
1174	0	717.498	-3062.24	1107.79	751.032	-3258.32	1113.05	817.125	-3653.18	1118.37
1175	0	735.194	-3063.38	1107.51	769.218	-3259.22	1112.81	836.987	-3654.28	1118.62
1176	0	751.966	-3063.56	1106.94	788.093	-3259.16	1112.74	857.188	-3653.78	1118.93
1177	0	769.415	-3064.22	1106.54	805.179	-3259.19	1112.55	877.159	-3653.7	1118.66
1178	0	787.456	-3063.66	1106.21	824.328	-3259.35	1112.28	896.428	-3653.09	1118.99
1179	0	805.639	-3063.79	1106.08	842.535	-3258.52	1112.16	917.11	-3652.95	1118.76
1180	0	823.701	-3063.59	1106.11	860.469	-3258.37	1112.14	936.817	-3652.19	1118.64
1181	0	841.264	-3063.06	1105.67	879.893	-3257.87	1111.74	956.544	-3650.91	1117.98
1182	0	858.529	-3061.84	1106.13	898.145	-3256.65	1111.7	976.662	-3650.05	1117.78
1183	0	876.392	-3060.98	1106.24	916.5	-3255.97	1111.5	997.196	-3648.73	1116.75
1184	0	893.937	-3060.03	1106.91	934.648	-3254.6	1111.54	1017.65	-3647.29	1115.88
1185	0	911.084	-3059.37	1107.32	953.173	-3253.22	1112.18	1037.55	-3645.4	1115.27
1186	0	928.069	-3057.57	1107.77	971.361	-3251.36	1111.83	1057.8	-3643.46	1114.5
1187	0	945.782	-3055.68	1108.16	989.75	-3249.75	1112.11	1077.75	-3640.92	1113.71
1188	0	963.624	-3054.67	1109.04	1007.93	-3247.77	1112.34	1097.12	-3639.49	1113.17
1189	0	981.442	-3052.87	1109.57	1026.92	-3246.18	1112.53	1117.43	-3637.29	1112.38
1190	0	1000.05	-3051.32	1110.46	1045.62	-3244.65	1112.82	1137.11	-3635.17	1111.67
1191	0	1017.46	-3050.38	1111.85	1064.06	-3243.52	1113.25	1157.23	-3633.48	1110.72
1192	0	1034.87	-3048.86	1112.73	1082.17	-3242.15	1113.63	1176.95	-3631.89	1110.08
1193	0	1052.81	-3048.69	1113.83	1100.11	-3240.68	1114.28	1196.97	-3630.11	1109.05
1194	0	1070.68	-3047.56	1114.85	1118.37	-3239.7	1114.61	1216.71	-3628.9	1108.48
1195	0	1088.51	-3046.14	1115.69	1136.93	-3238.56	1115.17	1236.64	-3627.25	1107.91
1196	0	1106.24	-3044.68	1117.13	1155.48	-3236.89	1115.84	1255.85	-3625.45	1107.47
1197	0	1123.26	-3043.68	1118.37	1174.02	-3235.56	1116.25	1275.29	-3623.52	1107.21
1198	0	1141.65	-3041.34	1119.17	1192.2	-3234.03	1117.26	1294.5	-3621.4	1106.93
1199	0	1159.38	-3040.08	1120.8	1210.78	-3232.33	1117.94	1313.81	-3618.8	1106.71
1200	0	1176.73	-3038.56	1121.73	1228.83	-3230.05	1118.61	1333.3	-3617.4	1106.64
1201	0	1194.84	-3036.15	1123.22	1247.45	-3227.65	1119.51	1352.43	-3614.27	1106.66
1202	0	1212.45	-3033.76	1123.85	1265.5	-3225.93	1120.29	1372.1	-3612.04	1107.06
1203	0	1229.5	-3032.24	1125.08	1282.99	-3223.58	1120.88	1391.79	-3609.49	1107.76
1204	0	1247.2	-3030.02	1126.06	1301.81	-3221.39	1121.72	1411.2	-3606.67	1108.45
1205	0	1264.54	-3027.41	1126.81	1320.2	-3218.98	1122.96	1430.75	-3604.1	1109.12
1206	0	1282.6	-3025.66	1127.71	1338.66	-3216.66	1123.7	1450.45	-3601.52	1110.15
1207	0	1299.5	-3024.36	1128.75	1356.37	-3214.54	1124.85	1470.44	-3598.9	1111.12
1208	0	1317.51	-3021.94	1129.19	1375.16	-3212.38	1125.63	1490.46	-3596.35	1112.42
1209	0	1335.16	-3019.85	1130.16	1393.45	-3210.28	1126.17	1510.58	-3593.58	1113.55
1210	0	1351.83	-3018.41	1130.56	1412.16	-3208.1	1127.16	1530.98	-3591.06	1114.74
1211	0	1369.38	-3016.7	1131.24	1430.03	-3206.6	1127.77	1551.33	-3588.35	1115.9
1212	0	1387.33	-3015.14	1131.32	1448.84	-3203.86	1128.57	1572.2	-3585.57	1116.72
1213	0	1405.34	-3013.41	1131.5	1467.08	-3201.92	1129.23	1592.12	-3583.21	1118.08
1214	0	1422.77	-3011.56	1131.57	1485.89	-3200.01	1129.75	1612.59	-3579.9	1119.63
1215	0	1441.05	-3009.84	1131.62	1504.7	-3197.76	1130.12	1633.24	-3577.22	1120.83
1216	0	1458.83	-3007.74	1131.42	1523.21	-3195.24	1130.28	1653.57	-3574.38	1122.46
1217	0	1476.82	-3005.76	1131.45	1542.1	-3193.23	1130.7	1673.95	-3571.5	1123.67
1218	0	1494.29	-3003.7	1131.38	1560.88	-3190.96	1131.04	1694.57	-3568.87	1125.02
1219	0	1512.57	-3001.33	1131	1579.66	-3188.24	1131.13	1714.58	-3566.11	1126.34
1220	0	1530.81	-2998.94	1130.69	1598.86	-3186.06	1131.28	1735.75	-3563.05	1127.63
1221	0	1548.43	-2997.07	1129.81	1617.39	-3183.8	1131.38	1756.26	-3560.01	1129.05
1222	0	1566.21	-2994.37	1129.88	1636.68	-3180.6	1131.25	1776.74	-3556.24	1130.39
1223	0	1585.96	-2991.94	1128.68	1655.57	-3178.31	1131.42	1797.59	-3553.16	1131.43
1224	0	1604.22	-2989.48	1128.42	1674.95	-3175.42	1131.66	1818.45	-3549.79	1132.56
1225	0	1623.06	-2987.36	1127.83	1694.25	-3172.82	1131.39	1839.1	-3546.24	1134.01
1226	0	1641.05	-2985.29	1126.85	1713.88	-3170.04	1131.52	1860.19	-3543.01	1134.86
1227	0	1660.21	-2982.79	1126.21	1733.65	-3167.5	1131.33	1881.88	-3539.43	1135.64
1228	0	1677.97	-2980.7	1125.65	1752.99	-3164.61	1131.4	1903.33	-3536.32	1136.85
1229	0	1696.61	-2978.27	1125.03	1772.48	-3162.05	1131.12	1925.42	-3532.94	1137.83
1230	0	1714.07	-2976.2	1123.99	1792.1	-3158.36	1131.2	1945.96	-3528.85	1138.55
1231	0	1733.9	-2973.17	1123.31	1811.61	-3155.91	1131.09	1967.41	-3524.85	1139.72
1232	0	1751.65	-2970.42	1122.61	1830.83	-3152.09	1130.78	1988.97	-3520.99	1140.66
1233	0	1770.92	-2966.91	1121.97	1850.69	-3148.38	1130.15	2010	-3516.8	1141.5
1234	0	1790.78	-2963.06	1121.66	1870.39	-3145.43	1130.48	2030.74	-3512.5	1141.8
1235	0	1808.3	-2960.51	1120.67	1889.8	-3141.62	1129.87	2052.37	-3508.14	1142.61
1236	0	1827.12	-2957.42	1119.98	1909.35	-3138.38	1129.71	2073.62	-3503.87	1142.6
1237	0	1846.69	-2954.1	1119.95	1929.14	-3134.84	1129.71	2095.66	-3499.64	1143.15
1238	0	1865.4	-2950.62	1119.48	1949.02	-3130.9	1129.38	2116.81	-3494.91	1143.5
1239	0	1883.66	-2947.26	1118.98	1968.21	-3127.34	1129.49	2138.22	-3490.8	1143.7
1240	0	1902.19	-2943.18	1118.68	1987.7	-3123.32	1128.9	2159.33	-3485.52	1143.94
1241	0	1920.66	-2939.48	1118.42	2007.02	-3118.66	1128.77	2180.29	-3480.18	1144.26
1242	0	1938.91	-2934.75	1118.23	2026.29	-3114.36	1128.45	2201.51	-3475.21	1144.73
1243	0	1957.98	-2930.59	1118.34	2045.76	-3109.7	1128.45	2222.01	-3469.78	1144.56
1244	0	1974.08	-2927.52	1118.43	2064.96	-3105.33	1128.48	2243.52	-3464.4	1144.33
1245	0	1991.5	-2923.68	1118.38	2084.02	-3100.16	1128.92	2264.17	-3458.69	1143.7
1246	0	2012.2	-2918.57	1119.61	2102.89	-3096.23	1129.33	2285.7	-3453.47	1143.36
1247	0	2030.04	-2915.15	1120.16	2121.63	-3091.32	1129.34	2306.58	-3447.82	1141.96
1248	0	2047.07	-2911.33	1120.87	2141.34	-3086.64	1129.74	2327.56	-3441.67	1141.6
1249	0	2065.3	-2906.53	1121.86	2159.78	-3081.63	1130.15	2347.98	-3436.06	1140.69
1250	0	2083.83	-2901.56	1123.1	2178.92	-3076.53	1130.76	2368.87	-3429.95	1140.28
1251	0	2102.31	-2895.98	1124.25	2197.79	-3070.68	1131.21	2388.77	-3424.11	1139.64
1252	0	2119.94	-2891.62	1125.34	2216.25	-3065.56	1131.73	2409.32	-3417.56	1139.07
1253	0	2137.37	-2886.45	1126.9	2234.29	-3059.32	1132.29	2429.11	-3411.18	1138.06
1254	0	2155.56	-2880.43	1128.26	2252.68	-3053.68	1133.31	2449.43	-3404.24	1137.4
1255	0	2172.52	-2874.88	1129.8	2271.14	-3047.61	1134.21	2469.51	-3397.55	1136.82
1256	0	2189.98	-2869.57	1131.3	2289.49	-3041.99	1135.35	2490	-3390.03	1136.97
1257	0	2207.04	-2864.03	1132.56	2307.96	-3035.57	1136.16	2509.56	-3383.13	1137.43
1258	0	2224.56	-2858.42	1133.78	2326.91	-3029.17	1137.35	2529.88	-3375.82	1138.1
1259	0	2242.48	-2852.32	1135.12	2344.84	-3023.12	1138.19	2549.32	-3368.79	1138.99
1260	0	2259.05	-2846.52	1136.08	2363.27	-3016.94	1139.39	2569.79	-3361.47	1140.3
1261	0	2277.52	-2840.38	1137.17	2381.86	-3010.85	1140.46	2590.01	-3354.42	1141.69
1262	0	2294.52	-2835.27	1138.41	2399.98	-3004.55	1141.77	2610.65	-3346.9	1143.36
1263	0	2312.08	-2829.92	1138.96	2418.24	-2997.74	1143.05	2630.86	-3338.75	1144.77
1264	0	2328.82	-2823.71	1140.26	2436.2	-2991.52	1144.38	2651.61	-3331.02	1146.47
1265	0	2346.52	-2818.06	1140.71	2455.6	-2985.1	1145.3	2672.41	-3323.4	1148.47
1266	0	2364.31	-2812.51	1141.54	2474.1	-2978.56	1146.47	2692.69	-3315.5	1150.42
1267	0	2382.09	-2806.24	1142.24	2492.17	-2972.08	1147.46	2713.04	-3307.89	1152.91
1268	0	2399.1	-2799.53	1143.1	2511.65	-2964.81	1148.54	2732.97	-3299.36	1154.8
1269	0	2416.89	-2793.43	1143.36	2529.02	-2958.26	1149.31	2753.56	-3291.07	1156.78
1270	0	2434.65	-2787.02	1143.2	2547.29	-2951.13	1150.02	2773.79	-3282.56	1158.79
1271	0	2451.62	-2780.47	1143.56	2565.85	-2944.04	1150.86	2794.35	-3274.43	1160.77
1272	0	2468.9	-2773.5	1143.79	2584.07	-2936.31	1151.42	2814.52	-3265.33	1162.74
1273	0	2486.68	-2766.49	1143.24	2602.78	-2928.14	1152	2834.35	-3255.81	1164.44
1274	0	2502.27	-2759.59	1142.9	2620.59	-2920.24	1152.3	2854.66	-3246.87	1166.27
1275	0	2518.65	-2752.6	1142.19	2638.39	-2912.29	1152.45	2874.22	-3237.24	1168.13
1276	0	2536.41	-2745.4	1141.35	2656.83	-2903.94	1152.3	2894.33	-3227.65	1169.68
1277	0	2553.87	-2737.84	1140.92	2674.46	-2895.57	1152.53	2913.82	-3218.09	1170.93
1278	0	2570.09	-2729.5	1140.93	2691.89	-2888.07	1152.59	2933.54	-3208.48	1171.94
1279	0	2587.15	-2722.01	1140.28	2709.13	-2879.92	1152.78	2953.22	-3198.21	1172.97
1280	0	2603.5	-2714.73	1139.95	2727.05	-2871	1152.69	2973.11	-3188.05	1173.33
1281	0	2620.62	-2706.68	1139.65	2744.71	-2862.3	1152.7	2992.68	-3177.85	1173.65
1282	0	2636.81	-2698.47	1139.14	2762.42	-2853.19	1152.5	3011.79	-3167.51	1173.81
1283	0	2653.62	-2690.09	1139.78	2779.98	-2843.93	1152.42	3031.15	-3157.17	1173.75
1284	0	2670.28	-2681.19	1139.54	2797.03	-2834.66	1152.35	3049.57	-3146.41	1173.57
1285	0	2686.79	-2672.17	1139.76	2815.28	-2824.7	1152.17	3068.31	-3135.77	1173.33
1286	0	2703.04	-2662.69	1139.72	2830.97	-2815.75	1152.62	3086.9	-3124.51	1172.86
1287	0	2719.42	-2653.23	1139.81	2847.06	-2805.86	1152.6	3105.5	-3113.24	1172.18
1288	0	2735.1	-2643.88	1140.14	2865.1	-2795.07	1153	3124.44	-3101.61	1171.63
1289	0	2750.32	-2634.7	1140.78	2881.31	-2785.29	1152.92	3142.99	-3089.64	1171.39
1290	0	2765.35	-2625.8	1141.22	2897.32	-2775.05	1152.82	3161.3	-3077.75	1170.99
1291	0	2780.23	-2616.03	1142.19	2913	-2764.84	1153.37	3179.13	-3065.5	1170.94
1292	0	2795.23	-2606.31	1142.71	2928.7	-2754.78	1153.61	3196.87	-3053.43	1170.93
1293	0	2810.11	-2596.28	1143.48	2944.65	-2743.63	1154.1	3214.4	-3041.14	1170.95
1294	0	2824.73	-2586.07	1143.98	2959.74	-2732.95	1154.6	3231.38	-3028.51	1171.41
1295	0	2839.69	-2575.22	1144.83	2975.56	-2721.86	1155.14	3247.87	-3016.41	1171.75
1296	0	2854.24	-2565.17	1145.45	2990.83	-2710.95	1155.83	3265.07	-3003.7	1172.56
1297	0	2869.03	-2555.38	1146.04	3006.32	-2700.12	1156.24	3282.05	-2991.21	1173.11
1298	0	2883.93	-2545.75	1146.35	3021.89	-2689.26	1157.3	3299.1	-2979.61	1173.58
1299	0	2898.16	-2536.21	1147.25	3037.82	-2679.3	1157.91	3317.34	-2966.4	1174.22
1300	0	2913.04	-2526.44	1148.16	3053.52	-2668.47	1158.67	3334.85	-2954.16	1174.66
1301	0	2928.08	-2516.49	1149.11	3069.29	-2657.91	1159.09	3352.44	-2941.85	1175.19
1302	0	2943.03	-2506.8	1149.63	3084.69	-2646.87	1159.72	3369.76	-2929.94	1175.78
1303	0	2958.04	-2496.83	1150.69	3100.21	-2636.89	1160.47	3386.65	-2917.92	1176.43
1304	0	2972.27	-2486.73	1151.44	3116.42	-2624.68	1161.48	3403.75	-2905.5	1177.18
1305	0	2987.59	-2476.48	1152.12	3132.13	-2614.04	1161.91	3420.33	-2893.18	1177.53
1306	0	3001.82	-2466.01	1153.07	3146.07	-2603.67	1162.61	3436.67	-2880.42	1178.35
1307	0	3015.91	-2455.85	1153.55	3161.58	-2592.1	1163.6	3453.75	-2867.42	1178.68
1308	0	3030.56	-2445.4	1154.7	3176.76	-2580.83	1164.49	3470.21	-2854.99	1178.96
1309	0	3044.69	-2435.17	1155.38	3192.67	-2569.35	1165.09	3486.88	-2841.91	1179.12
1310	0	3059.58	-2424.33	1155.94	3207.32	-2558.17	1165.66	3503.68	-2829.31	1179.44
1311	0	3074.23	-2412.66	1156.65	3222.27	-2546.56	1166.08	3520.32	-2816.04	1179.76
1312	0	3087.98	-2402.99	1157.18	3237.14	-2535.33	1166.15	3536.59	-2803.18	1179.75
1313	0	3102.07	-2392.18	1157.23	3253.1	-2522.93	1166.7	3553.28	-2789.23	1180.05
1314	0	3116.4	-2381.77	1157.35	3268.1	-2511.5	1166.89	3570.05	-2775.75	1180.07
1315	0	3131.28	-2370.3	1157.63	3282.81	-2499.98	1166.7	3586.49	-2762.08	1180.42
1316	0	3145.91	-2358.75	1157.68	3297.44	-2488.5	1166.62	3603.11	-2748.28	1180.1
1317	0	3159.9	-2348.26	1157.65	3312.31	-2476.38	1166.71	3619.86	-2734.68	1180.19
1318	0	3174.15	-2337.28	1157.62	3327.04	-2464.36	1166.47	3636.54	-2720.89	1179.76
1319	0	3187.62	-2326.42	1157.19	3342.44	-2452.85	1165.9	3652.44	-2707.09	1179.77
1320	0	3202.23	-2314.55	1156.43	3357.18	-2440.52	1165.38	3668.87	-2693.19	1179.58
1321	0	3215.46	-2304.1	1155.75	3371.21	-2428.28	1165.19	3685.18	-2679.33	1179.37
1322	0	3229.66	-2292.23	1155.08	3386.33	-2415.44	1164.7	3700.88	-2665.45	1179.28
1323	0	3243.27	-2280.62	1153.84	3401.09	-2403.86	1163.93	3716.59	-2650.98	1178.8
1324	0	3257.94	-2268.91	1152.72	3416.03	-2390.47	1162.9	3732.59	-2637.32	1178.28
1325	0	3272.34	-2256.52	1151.57	3429.73	-2378.23	1162.47	3748.27	-2622.71	1177.72
1326	0	3285.47	-2245.32	1150.5	3444.21	-2365.68	1160.76	3764.17	-2608.44	1177.17
1327	0	3300.05	-2232.65	1148.59	3458.72	-2352.91	1159.2	3779.6	-2593.85	1176.36
1328	0	3312.54	-2221.44	1146.98	3473.06	-2339.8	1158.34	3795.07	-2579.34	1175.87
1329	0	3326.21	-2209.28	1145.21	3487.65	-2326.69	1156.76	3810.33	-2564.41	1174.76
1330	0	3340.82	-2195.94	1143.87	3502.01	-2313.62	1155.41	3825.85	-2550.21	1173.49
1331	0	3353.6	-2184.41	1142.44	3516.38	-2300.21	1153.67	3841.31	-2535.11	1171.85
1332	0	3368.14	-2171.01	1141.28	3530.41	-2286.8	1151.86	3856.69	-2520.35	1169.99
1333	0	3381.34	-2159.48	1139.43	3544.51	-2273.9	1150.23	3872.06	-2506.08	1167.98
1334	0	3396.22	-2145.96	1137.7	3558.93	-2260.55	1148.81	3887.7	-2490.99	1166.03
1335	0	3409.09	-2134.7	1136.03	3573.56	-2247.13	1147.06	3903.07	-2475.99	1163.93
1336	0	3422.95	-2121.7	1134.3	3588.19	-2233.66	1144.94	3918.61	-2461.27	1161.58
1337	0	3437.56	-2108.09	1132.97	3602.68	-2220.21	1143.22	3934.32	-2445.35	1159.28
1338	0	3450	-2096.7	1131.2	3616.61	-2206.03	1141.5	3949.34	-2430.64	1156.86
1339	0	3463.95	-2083.43	1129.65	3630.57	-2193.47	1140.19	3964.85	-2415.36	1154.62
1340	0	3477.46	-2070.01	1127.77	3644.49	-2179.27	1138.32	3979.32	-2399.89	1152.12
1341	0	3490.95	-2056.48	1126.2	3658.87	-2164.34	1135.92	3994.69	-2384.16	1149.85
1342	0	3505.24	-2042.32	1124.75	3672.82	-2150.51	1134.08	4009.59	-2368.55	1147.8
1343	0	3517.81	-2029.2	1123.07	3686.83	-2136.13	1132.49	4024.42	-2352.32	1145.66
1344	0	3531.02	-2016.02	1121.43	3700.56	-2121.75	1130.65	4038.85	-2336.63	1143.14
1345	0	3544.74	-2002.36	1119.77	3714.1	-2107.52	1128.92	4054.19	-2320.62	1140.84
1346	0	3557.85	-1988.85	1118.78	3727.76	-2092.83	1127.26	4069.19	-2304.23	1138.61
1347	0	3571.2	-1974.49	1117.6	3741.48	-2078.05	1125.43	4084.31	-2287.31	1136.43
1348	0	3584.23	-1960.1	1115.98	3754.51	-2063.92	1124.25	4098.93	-2270.19	1134.17
1349	0	3597.26	-1946.19	1114.9	3768.01	-2048.61	1122.52	4113.51	-2252.84	1132.7
1350	0	3609.03	-1933.07	1113.29	3781.98	-2032.73	1120.8	4127.82	-2235.79	1130.59
1351	0	3622.08	-1919.04	1112.17	3794.34	-2018.51	1119.1	4142.33	-2218.52	1128.13
1352	0	3634.43	-1904.66	1111.27	3808.21	-2002.94	1117.73	4156.93	-2201.32	1125.59
1353	0	3647.13	-1890.72	1110.55	3821.13	-1988.26	1116.78	4171.07	-2184.18	1123.58
1354	0	3659.51	-1877.07	1110.09	3834.37	-1972.83	1115.38	4185.89	-2166.56	1120.54
1355	0	3672.3	-1862.25	1109.71	3847.62	-1958.3	1114.51	4200.29	-2148.78	1117.76
1356	0	3684.49	-1848.96	1109.7	3860.34	-1943.22	1113.38	4214.94	-2131.06	1115.23
1357	0	3696.71	-1835.32	1109.46	3873.51	-1928.18	1112.1	4229.49	-2113.42	1112.2
1358	0	3709.42	-1820.28	1109.29	3886.4	-1912.85	1111.13	4243.35	-2096.06	1109.34
1359	0	3721.17	-1806.46	1109.07	3898.49	-1897.41	1110.12	4256.65	-2078.8	1106.29
1360	0	3733.14	-1792.08	1109.24	3911.32	-1881.29	1109.19	4269.55	-2061.09	1103.8
1361	0	3744.46	-1776.93	1109.02	3923.45	-1865.79	1108.52	4283.23	-2043.49	1101.18
1362	0	3756.22	-1762.31	1108.98	3935.16	-1850.38	1107.56	4295.95	-2026.53	1098.52
1363	0	3767.54	-1747.31	1108.97	3947.49	-1834.23	1106.74	4308.66	-2008.47	1096.18
1364	0	3779.13	-1733.39	1109.13	3959.07	-1818.77	1105.94	4321.1	-1990.39	1093.72
1365	0	3789.52	-1718.38	1108.88	3970.14	-1803.41	1105.45	4333.51	-1972.77	1092.07
1366	0	3800.68	-1703.05	1108.98	3981.61	-1787.34	1104.66	4345.49	-1955.59	1090.17
1367	0	3811.45	-1688	1108.84	3992.8	-1770.9	1104.08	4357.77	-1938.2	1088.66
1368	0	3822.01	-1673.18	1108.66	4003.79	-1754.75	1103.28	4369.08	-1920.63	1087.73
1369	0	3833.23	-1657.98	1108.25	4015.28	-1738.79	1102.98	4381.16	-1902.77	1086.93
1370	0	3843.23	-1643.67	1107.99	4026.75	-1723.11	1102.62	4392.83	-1885.42	1086.06
1371	0	3854.6	-1628.16	1107.31	4037.42	-1707.51	1102.21	4405.02	-1867.46	1085.2
1372	0	3864.73	-1613.04	1106.81	4048.36	-1691.69	1101.42	4416.69	-1850.08	1084.53
1373	0	3875.7	-1598.95	1105.79	4059.45	-1675.91	1100.78	4428.4	-1832.33	1084.25
1374	0	3886.24	-1584.1	1105.65	4070.24	-1660.07	1100.21	4440.07	-1814.98	1083.95
1375	0	3896.51	-1569.13	1104.85	4081	-1643.92	1099.58	4451.62	-1797.32	1083.74
1376	0	3906.52	-1554.09	1104.35	4091.63	-1628.43	1099.18	4463.38	-1779.63	1083.56
1377	0	3916.67	-1538.44	1103.43	4101.72	-1612.46	1098.72	4474.53	-1761.4	1083.5
1378	0	3926.84	-1523.59	1102.72	4112.14	-1596.33	1098.39	4485.32	-1743.83	1083.51
1379	0	3936.67	-1508.44	1102.01	4122.51	-1580	1098.1	4496.39	-1726.15	1083.72
1380	0	3946.42	-1493.15	1101.34	4133.08	-1563.83	1097.32	4507.28	-1708.46	1083.99
1381	0	3956.01	-1478.58	1100.4	4143.34	-1548.61	1096.82	4518.29	-1690.28	1084.23
1382	0	3966.22	-1462.44	1098.98	4153.26	-1532.08	1095.97	4529.03	-1672.3	1084.77
1383	0	3975.4	-1447.05	1097.96	4163.5	-1515.68	1095.52	4539.55	-1654.32	1085.28
1384	0	3985.7	-1432.05	1096.85	4172.63	-1499.69	1095.01	4550.27	-1635.79	1085.59
1385	0	3994.52	-1415.99	1095.38	4182.5	-1483.29	1094.17	4560.54	-1617.64	1086.06
1386	0	4003.74	-1400.84	1094.02	4192.27	-1466.75	1093.61	4570.8	-1599.79	1086.25
1387	0	4013.41	-1385.82	1093.2	4201.87	-1449.92	1093.01	4580.79	-1581.31	1086.53
1388	0	4022.36	-1369.45	1092.16	4211.25	-1433.42	1092.39	4591.41	-1562.21	1086.66
1389	0	4031.18	-1354.33	1091.32	4220.43	-1417.24	1091.79	4600.79	-1544.11	1086.61
1390	0	4039.85	-1339.04	1090.73	4229.38	-1400.59	1091.31	4610.48	-1525.16	1086.64
1391	0	4048.25	-1323.63	1089.2	4238.14	-1384.7	1090.32	4620.49	-1505.95	1086.61
1392	0	4056.47	-1307.69	1088.56	4246.75	-1367.4	1089.65	4629.71	-1487.58	1086.12
1393	0	4065.37	-1292.21	1088.08	4256.13	-1349.84	1089.2	4638.87	-1468.26	1086.07
1394	0	4073.55	-1276.3	1087.64	4264.31	-1333.11	1088.56	4647.78	-1449.35	1085.58
1395	0	4080.71	-1260.21	1087.1	4272.24	-1316.11	1088	4657.06	-1431.08	1085.05
1396	0	4088.46	-1243.49	1087.03	4280.29	-1299.48	1087.59	4665.68	-1411.55	1084.15
1397	0	4096.53	-1227.87	1087	4288.51	-1282.67	1087.45	4673.86	-1392.89	1083.07
1398	0	4104.76	-1212.02	1086.92	4296.21	-1265.29	1087.2	4682.32	-1373.98	1081.78
1399	0	4112.06	-1196.26	1087.38	4304.28	-1249.28	1087.23	4691.1	-1354.93	1080.9
1400	0	4119.41	-1180.52	1087.83	4311.51	-1232.33	1086.83	4699.13	-1335.88	1079.78
1401	0	4125.84	-1163.51	1088.78	4319	-1215.55	1087.49	4707.19	-1316.68	1078.99
1402	0	4133.18	-1148.74	1088.84	4326.22	-1199.13	1087.3	4714.81	-1298.28	1078.35
1403	0	4141.26	-1132.66	1089.33	4333.36	-1181.71	1087.4	4721.84	-1279.7	1077.48
1404	0	4147.85	-1117.18	1090.55	4340.4	-1164.95	1087.61	4729.33	-1261.63	1077.16
1405	0	4154.12	-1101.3	1091.07	4347.33	-1148.37	1087.98	4737.02	-1243.64	1076.68
1406	0	4160.81	-1084.96	1091.59	4354.43	-1132.18	1088.2	4744.17	-1225.74	1076.38
1407	0	4167.61	-1069.2	1092.67	4361.08	-1114.92	1089.05	4751.93	-1207.58	1076.23
1408	0	4175.58	-1053.76	1093.59	4368.6	-1098.49	1089.57	4759.58	-1189.64	1076.16
1409	0	4182.37	-1038.6	1094.24	4376.42	-1082.33	1090.01	4766.65	-1172.16	1076.48
1410	0	4189.15	-1021.72	1094.74	4383.17	-1065.47	1090.61	4773.83	-1154.21	1076.46
1411	0	4196.09	-1006.06	1095.21	4389.91	-1049.66	1091.01	4781.46	-1136.85	1076.77
1412	0	4202.66	-989.393	1096.03	4397.39	-1033.08	1091.43	4788.48	-1119.31	1077.05
1413	0	4209.85	-975.028	1096.31	4403.98	-1016.54	1091.94	4795.75	-1102.18	1077.67
1414	0	4216.36	-958.305	1096.87	4410.63	-999.719	1092.72	4802.9	-1084.8	1077.9
1415	0	4221.79	-942.494	1097.89	4417.34	-983.168	1092.92	4809.71	-1067.05	1078.24
1416	0	4228.9	-926.277	1098.26	4423.69	-966.653	1093.69	4816.3	-1049.57	1078.44
1417	0	4235.74	-909.383	1099.37	4430.64	-949.815	1094.36	4822.73	-1031.27	1078.59
1418	0	4241.65	-893.79	1099.96	4436.89	-933.662	1094.93	4829.35	-1013.34	1079.01
1419	0	4248.24	-877.858	1101.02	4443.49	-917.338	1095.62	4836.65	-994.552	1079.38
1420	0	4254.72	-862.859	1101.69	4449.88	-900.25	1095.61	4843.2	-976.579	1079.79
1421	0	4260.86	-846.748	1101.88	4456.65	-883.408	1096.26	4850.39	-958.314	1079.96
1422	0	4267.16	-830.317	1102.37	4463.05	-866.948	1096.53	4857.05	-939.817	1080.27
1423	0	4273.21	-814.531	1102.64	4469.16	-849.962	1097.05	4863.55	-921.079	1080.45
1424	0	4279.38	-798.252	1103.14	4475.17	-832.835	1097.32	4870.31	-902.131	1080.48
1425	0	4285.23	-782.838	1103.5	4481.84	-815.886	1097.58	4876.68	-883.173	1080.61
1426	0	4291.13	-766.55	1103.58	4487.69	-799.267	1097.52	4883.18	-864.135	1080.77
1427	0	4297.52	-750.402	1103.56	4494.15	-782.072	1097.63	4889.49	-845.203	1080.97
1428	0	4303.29	-733.95	1103.48	4500.04	-764.678	1097.47	4895.68	-825.749	1081.37
1429	0	4309.76	-718.47	1102.6	4506.1	-747.354	1097.66	4902.17	-806.445	1082
1430	0	4315.1	-701.32	1102.6	4511.98	-729.832	1097.76	4908.09	-787.088	1082.24
1431	0	4320.75	-685.064	1102.78	4517.86	-712.542	1097.61	4914.43	-767.748	1082.84
1432	0	4326.47	-667.921	1102.24	4523.24	-695.174	1097.65	4920.43	-748.976	1083.4
1433	0	4332.12	-651.67	1101.84	4529.38	-677.148	1097.47	4926.83	-729.348	1083.85
1434	0	4338.16	-635.007	1101.28	4534.54	-659.378	1097.39	4932.66	-710.342	1084.18
1435	0	4342.91	-618.196	1100.51	4540.11	-642.278	1097	4938.65	-690.811	1084.63
1436	0	4348.91	-600.882	1099.7	4545.88	-624.21	1096.58	4944.2	-671.337	1084.91
1437	0	4354.34	-584.097	1098.95	4551.48	-606.36	1096.2	4949.89	-652.235	1085.46
1438	0	4359.65	-566.853	1098.24	4556.62	-588.693	1095.71	4955.24	-632.555	1086.01
1439	0	4365	-550.338	1096.98	4562.44	-570.877	1095.4	4960.92	-613.131	1086.29
1440	0	4370.4	-532.901	1096.13	4567.71	-552.657	1094.85	4966.5	-593.446	1086.68
1441	0	4376	-516.101	1095.28	4572.93	-535.011	1094.39	4972.15	-573.999	1087.05
1442	0	4380.69	-499.463	1094.3	4578.13	-516.316	1093.7	4977.7	-554.165	1087.3
1443	0	4386.17	-481.378	1093.19	4583.46	-498.273	1093.54	4982.92	-534.526	1087.75
1444	0	4391.38	-464.252	1092.41	4588.74	-480.671	1092.55	4988.68	-514.164	1087.74
1445	0	4396.63	-446.802	1091.5	4594.1	-462.316	1092.03	4993.25	-494.293	1087.96
1446	0	4401.58	-429.554	1090.54	4598.87	-444.048	1091.86	4998.55	-474.623	1088.07
1447	0	4406.68	-412.322	1089.76	4604.05	-426.081	1091.35	5003.62	-454.912	1088.76
1448	0	4411.51	-394.745	1088.77	4609	-408.623	1090.67	5009.04	-434.941	1089.24
1449	0	4416.21	-377.322	1087.55	4613.51	-389.274	1090.02	5013.56	-415.257	1089.62
1450	0	4421.22	-359.225	1086.84	4618.43	-370.005	1089.8	5018.94	-394.739	1089.66
1451	0	4425.77	-342.682	1085.4	4623.36	-352.466	1088.95	5023.63	-374.74	1090.1
1452	0	4430.15	-325.299	1084.81	4627.22	-333.729	1088.48	5027.95	-354.15	1090.28
1453	0	4434.32	-308.56	1084.34	4631.84	-315.611	1088.06	5032.24	-333.743	1090.52
1454	0	4438.28	-291.339	1083.64	4635.83	-297.805	1087.49	5036.37	-313.327	1090.61
1455	0	4442.34	-273.741	1083.08	4640.16	-279.709	1086.67	5040.73	-293.709	1090.27
1456	0	4446.43	-256.287	1082.62	4644.28	-261.114	1086.22	5044.86	-273.963	1089.78
1457	0	4450.6	-238.983	1082.24	4648	-242.832	1086.12	5049.09	-253.907	1088.61
1458	0	4454.84	-222.18	1082.28	4652.3	-225.33	1085.67	5052.84	-233.554	1087.52
1459	0	4458.75	-205.296	1083.06	4655.77	-207.418	1085.67	5056.97	-213.387	1086.34
1460	0	4462.44	-189.294	1083.71	4660.15	-190.08	1085.99	5060.72	-192.836	1084.83
1461	0	4465.43	-172.012	1084.1	4663.33	-172.297	1085.73	5064.32	-172.286	1083.66
1462	0	4468.86	-155.16	1084.33	4666.63	-154.149	1085.84	5067.64	-152.18	1082.38
1463	0	4471.77	-138.348	1084.9	4669.34	-135.809	1085.72	5070.7	-133.389	1081.99
1464	0	4474.38	-121.159	1085.75	4672.27	-118.163	1086.03	5073.26	-114.154	1080.93
1465	0	4476.89	-103.335	1086.49	4674.81	-100.303	1086.76	5075.83	-95.7628	1080.28
1466	0	4479.42	-86.3646	1087.99	4677.25	-82.8102	1087.2	5078.14	-76.8928	1079.73
1467	0	4481.85	-69.318	1088.91	4679.51	-64.7565	1087.68	5080.27	-57.8448	1079.02
1468	0	4484.19	-52.983	1089.97	4681.32	-47.4404	1088.31	5082.3	-38.1717	1078.5
1469	0	4486.36	-36.4407	1091.39	4683.92	-29.8777	1089.34	5084.43	-19.298	1078.19
1470	0	4487.58	-21.0193	1092.62	4686.07	-11.6542	1089.88	5086.43	0.547824	1078.33
1471	0	4490.37	-2.9955	1093.52	4687.76	5.73732	1090.56	5088.88	19.543	1078.6
1472	0	4492.95	15.4245	1094.33	4690.24	22.2033	1091.68	5090.63	38.0869	1079.39
1473	0	4494.71	31.2855	1095.56	4692.21	39.6396	1092.32	5092.43	57.0651	1080.28
1474	0	4496.47	48.1339	1095.98	4694.11	57.3847	1092.97	5094.54	75.7725	1081.12
1475	0	4498.28	64.427	1096.78	4695.79	75.0258	1094.16	5096.43	94.787	1082.46
1476	0	4500.31	81.1262	1097.43	4697.64	92.2588	1095.17	5097.85	114.213	1083.4
1477	0	4501.55	98.0036	1098.49	4699.19	110.494	1095.78	5099.13	133.349	1084.68
1478	0	4503.65	114.537	1098.74	4700.22	127.276	1096.43	5100.45	152.351	1086.4
1479	0	4505.15	131.191	1098.96	4702.13	144.283	1097.18	5101.92	171.493	1088
1480	0	4506.48	148.105	1098.98	4703.47	161.568	1097.82	5103.5	191.19	1090.05
1481	0	4507.54	164.215	1099.38	4704.58	179.641	1098.6	5104.69	209.648	1092.18
1482	0	4508.88	180.627	1099.34	4705.54	197.034	1099.3	5104.99	228.713	1093.93
1483	0	4509.56	196.891	1099.13	4706.56	214.308	1099.87	5105.93	247.711	1095.9
1484	0	4510.52	213.352	1099.46	4707	231.066	1100.98	5106.56	266.372	1097.74
1485	0	4511.63	229.604	1099.63	4707.45	248.706	1101.27	5107.3	285.259	1099.24
1486	0	4511.78	246.884	1099.49	4708.65	265.155	1101.73	5107.51	303.959	1100.85
1487	0	4512.25	262.531	1099.28	4709.32	282.284	1102.21	5108.01	322.986	1102.47
1488	0	4513.18	279.513	1099.2	4709.65	299.479	1102.78	5108.16	341.536	1103.95
1489	0	4513.43	296.398	1098.85	4709.79	317.059	1102.96	5108.27	360.392	1105.28
1490	0	4515.71	309.662	1098.6	4710.07	333.993	1103.33	5108.53	378.897	1106.49
1491	0	4515.11	327.692	1098.14	4710.28	351.593	1103.61	5108.3	397.679	1107.68
1492	0	4514.28	344.546	1098.15	4709.99	369.818	1103.44	5108.11	416.142	1109.09
1493	0	4513.49	362.627	1097.98	4709.74	386.05	1103.49	5107.79	434.837	1109.84
1494	0	4515.95	376.838	1098.05	4709.37	402.763	1104.06	5107.11	453.183	1110.59
1495	0	4513.87	393.575	1098.03	4709.03	420.363	1104.35	5106.14	472.147	1111.31
1496	0	4513.54	410.203	1097.95	4708.18	438.19	1104.4	5105.36	490.295	1111.8
1497	0	4513.13	426.895	1097.85	4706.83	455.034	1104.7	5104.07	509.12	1112.34
1498	0	4510.37	445.416	1098.5	4705.57	472.429	1105.12	5102.48	526.896	1112.63
1499	0	4506.44	467.309	1098.73	4703.68	490.125	1105.61	5100.97	545.841	1112.99
1500	0	4507.87	476.748	1099.61	4702.15	508.404	1106.35	5099.1	564.306	1112.88
1501	0	4507.38	493.242	1101.34	4700.32	525.329	1106.93	5096.88	582.672	1113.2
1502	0	4504.46	509.43	1102.01	4698.71	541.475	1108.09	5094.89	601.886	1113.15
1503	0	4503.37	525.244	1103.48	4696.98	558.865	1109.17	5092.49	620.699	1113.84
1504	0	4499.95	545.02	1104.23	4694.36	575.572	1110.07	5089.88	639.721	1113.88
1505	0	4497.62	559.805	1106.13	4692.07	592.655	1111.2	5087.17	657.968	1114.57
1506	0	4494.61	577.096	1106.71	4690.32	608.981	1112.3	5084.57	676.768	1115.62
1507	0	4491.29	596.992	1107.7	4687.35	626.555	1113.13	5081.74	695.059	1116.89
1508	0	4488.95	610.668	1109.75	4684.2	644.282	1114.72	5078.83	713.451	1117.93
1509	0	4486.22	626.311	1111.57	4681.9	660.678	1116.15	5075.64	731.43	1119.12
1510	0	4484.31	641.553	1112.92	4678.67	677.899	1117.56	5073.25	750.484	1120.26
1511	0	4481.67	658.583	1114.69	4676.02	695.362	1119.01	5069.97	768.67	1121.54
1512	0	4479.36	675.142	1116.08	4673.59	711.111	1120.76	5067.61	787.16	1122.79
1513	0	4477.15	691.202	1117.88	4672.09	727.169	1122.32	5065.09	805.833	1124.7
1514	0	4474.72	707.066	1118.96	4668.78	745.331	1123.6	5061.66	822.678	1126
1515	0	4472.02	722.97	1120.42	4666.8	761.432	1124.84	5059.23	841.077	1128.23
1516	0	4469.83	738.633	1121.13	4664.17	779.004	1126.01	5056.52	859.168	1129.84
1517	0	4467.48	754.911	1122.26	4660.99	796.003	1126.94	5053.7	877.096	1131.26
1518	0	4465.17	771.436	1123.19	4658.81	812.913	1128.44	5050.79	894.55	1133.19
1519	0	4462.21	787.935	1124.56	4655.66	829.346	1129.33	5048.05	912.853	1133.95
1520	0	4459.62	803.71	1125.76	4653.02	845.699	1130.46	5044.81	930.632	1135.13
1521	0	4457.08	819.922	1126.95	4650.2	862.54	1131.65	5041.54	948.428	1136.53
1522	0	4454.27	835.138	1127.68	4647.4	879.507	1132.37	5038.56	966.571	1136.8
1523	0	4451.31	851.873	1128.66	4644.84	895.538	1133.51	5035	984.384	1137.43
1524	0	4448.98	867.24	1130.28	4641.74	912.528	1133.99	5032.17	1002.31	1137.59
1525	0	4446.16	883.978	1131.45	4638.78	928.778	1134.85	5029.07	1020.35	1137.6
1526	0	4444	899.781	1132.04	4635.92	945.774	1135.18	5025.87	1038.17	1137.73
1527	0	4440.71	916.224	1132.52	4633.08	962.248	1135.79	5023.14	1056.57	1137.67
1528	0	4438.36	931.578	1132.82	4630.17	979.239	1135.98	5019.69	1074.16	1137.42
1529	0	4435.48	946.946	1133.25	4627.59	995.924	1136.42	5017.24	1093.2	1137.14
1530	0	4433.73	963.73	1133.66	4625.36	1012.82	1136.23	5013.78	1110.96	1137.05
1531	0	4430.06	979.082	1133.14	4621.83	1029.48	1136.69	5011.48	1129.24	1137.09
1532	0	4428.09	995.738	1133.32	4619.54	1046.28	1136.35	5007.25	1147.4	1137.28
1533	0	4425.16	1012.26	1133.1	4616.17	1063.32	1135.87	5004.53	1165.06	1137.35
1534	0	4422.33	1029.92	1132.38	4613.66	1080.93	1135.93	5001.34	1183.27	1137.69
1535	0	4419.2	1044.55	1131.99	4610.49	1097.73	1135.71	4998.1	1201.76	1137.65
1536	0	4416.35	1061.99	1131.26	4607.31	1114.15	1135.48	4993.85	1219.77	1137.71
1537	0	4413.21	1077.71	1130.96	4604.47	1130.85	1134.83	4991.58	1238.57	1137.43
1538	0	4410.05	1094.32	1129.94	4600.9	1147.81	1134.34	4987.2	1257.15	1138.02
1539	0	4407.32	1110.54	1129.1	4597.59	1165	1133.96	4983.58	1276.57	1137.66
1540	0	4403.64	1127.31	1128.07	4594.2	1182.85	1133.29	4979.96	1294.91	1137.88
1541	0	4400.97	1144.63	1126.89	4591.47	1200.02	1132.36	4976.33	1313.28	1137.7
1542	0	4397.45	1161.42	1126.03	4587.67	1217.64	1131.58	4971.78	1331.18	1137.75
1543	0	4394.53	1177.12	1125.21	4584.01	1234.97	1130.71	4968.15	1349.65	1137.49
1544	0	4390.66	1194.49	1124.27	4579.93	1251.14	1130.19	4964.54	1368.15	1137.48
1545	0	4387.89	1211.45	1123.18	4577.05	1269.02	1129.23	4960.21	1387.14	1137.08
1546	0	4384.21	1228.97	1122.38	4573.16	1286.85	1128.52	4956.41	1406.15	1136.1
1547	0	4380.49	1245.82	1121.27	4569.77	1304.39	1127.52	4952.03	1425.47	1136.05
1548	0	4377.56	1261.16	1120.47	4566.68	1321.78	1126.92	4948.46	1444.64	1135.06
1549	0	4374.46	1278.45	1119.3	4563.05	1339.56	1126.51	4944.39	1463.63	1134.73
1550	0	4371.46	1296.62	1118.78	4559.51	1358.72	1125.42	4940.76	1482.75	1134.06
1551	0	4368.1	1313.73	1117.63	4555.7	1375.83	1124.48	4937.02	1502.52	1133.7
1552	0	4364.31	1330.35	1116.75	4552.38	1394.03	1124.12	4931.92	1521.09	1133.21
1553	0	4360.88	1347.21	1115.26	4548.62	1413.01	1122.48	4928.23	1540.92	1133.13
1554	0	4356.55	1364.74	1114.64	4544.14	1429.5	1122.11	4923.76	1559.96	1132.82
1555	0	4352.74	1382.85	1113.96	4540.11	1448.3	1121.65	4919.29	1579.31	1132.51
1556	0	4348.8	1399.43	1113.36	4535.92	1465.99	1120.98	4914.67	1599.06	1132.43
1557	0	4344.75	1416.45	1113.31	4532.04	1484.12	1120.84	4909.7	1618.46	1132.06
1558	0	4341.31	1433.88	1112.95	4527.84	1502.28	1120.62	4905.71	1638.11	1131.92
1559	0	4337.92	1451.29	1112.86	4524.76	1520.07	1121.02	4901.17	1657.92	1131.55
1560	0	4334.14	1468.34	1112.39	4521.17	1538.47	1120.47	4896.5	1677.3	1131.93
1561	0	4330.56	1485.44	1112.14	4516.64	1556.27	1120.43	4892.05	1697.15	1131.77
1562	0	4327.15	1503.76	1111.91	4512.09	1573.04	1120.29	4887.2	1716.63	1131.62
1563	0	4323.21	1520.68	1111.91	4508.9	1591.31	1120.15	4882.44	1735.61	1131.9
1564	0	4319.12	1538.02	1112.18	4504.77	1609.01	1120.05	4878.27	1755.78	1131.73
1565	0	4315	1555.05	1112.42	4500.46	1628.6	1120.26	4873.42	1774.91	1131.49
1566	0	4311.7	1572.56	1112.78	4496.63	1645.89	1120.68	4869.34	1794.24	1131.38
1567	0	4307.83	1589.82	1113.65	4492.4	1663.36	1120.95	4864.67	1813.45	1131.16
1568	0	4304.33	1607.03	1114.39	4488.93	1681.25	1121.16	4860.15	1832.72	1130.83
1569	0	4300.21	1623.5	1115.19	4484.42	1698.82	1122.31	4855.61	1851.83	1130.74
1570	0	4296.32	1640.24	1116.19	4480.71	1716.17	1122.88	4851.19	1870.74	1131.19
1571	0	4292.63	1657.56	1117.04	4476.33	1734.01	1123.51	4846.27	1889.2	1130.85
1572	0	4287.46	1674	1117.5	4470.95	1751.02	1123.85	4840.52	1906.89	1131.09
1573	0	4282.61	1691.49	1118.1	4465.86	1768.87	1124.45	4835.19	1924.58	1131.23
1574	0	4277.6	1707.68	1119.14	4460.65	1786.41	1125.05	4830.39	1943.34	1132.01
1575	0	4272.36	1724.95	1119.47	4455.33	1802.96	1125.38	4824.04	1960.76	1132.47
1576	0	4266.8	1741.87	1120.49	4449.38	1819.67	1126.35	4817.74	1978.9	1132.87
1577	0	4261.14	1757.75	1121.41	4444.11	1837.39	1127.45	4812.13	1996.81	1133.71
1578	0	4255.88	1774.68	1122.29	4437.77	1853.98	1128.73	4806.08	2015	1134.53
1579	0	4250.14	1791.12	1123.29	4432.12	1871.34	1129.25	4799.91	2033.25	1135.25
1580	0	4244.28	1807.79	1123.95	4426.48	1888.02	1129.72	4793.25	2051.08	1136.22
1581	0	4238.88	1824.08	1124.69	4421.22	1905.84	1130.35	4786.94	2068.91	1136.87
1582	0	4233.46	1841.49	1125.01	4415.43	1922.35	1130.95	4780.89	2087.31	1138.04
1583	0	4227.91	1857.43	1125.8	4408.94	1940.27	1131.8	4774.67	2106.07	1139.1
1584	0	4221.91	1873.97	1126.27	4403.34	1957.86	1132.13	4767.46	2124.98	1139.56
1585	0	4217.14	1892.62	1126.62	4397.58	1975.53	1132.6	4760.92	2144.11	1140
1586	0	4212.03	1907.35	1126.89	4391.89	1992.16	1133.64	4754.65	2163.39	1140.83
1587	0	4206.79	1924.3	1126.97	4385.8	2009.69	1134	4748.02	2182.61	1141.18
1588	0	4201.61	1940	1127.71	4380.17	2026.51	1134.66	4741.48	2201.52	1141.78
1589	0	4195.83	1956.51	1127.52	4374.89	2045.14	1134.52	4734.49	2221.04	1142.45
1590	0	4190.62	1974.96	1127.47	4368.97	2060.89	1134.98	4727.79	2240.31	1143.13
1591	0	4184.73	1989.32	1128.08	4362.47	2078.26	1134.81	4720.89	2258.91	1143.38
1592	0	4179.3	2006.13	1127.68	4356.73	2095.09	1135.05	4713.61	2278.45	1143.98
1593	0	4173.7	2022.79	1127.9	4350.8	2112.84	1135	4706.39	2297.39	1144.17
1594	0	4167.3	2037.7	1127.4	4344.06	2129.9	1135.05	4699.16	2316.85	1144.8
1595	0	4162.06	2054.97	1127.23	4336.65	2147.49	1134.87	4691.27	2335.62	1144.96
1596	0	4155.51	2070.36	1126.79	4330.25	2164.11	1135.4	4683.88	2354.77	1145.07
1597	0	4149.08	2086.14	1126.99	4323.76	2181.49	1134.78	4676.18	2373.57	1145.52
1598	0	4142.96	2102.3	1126	4317.13	2198.33	1134.85	4668.77	2391.91	1145.9
1599	0	4136.59	2118.52	1125.56	4310.58	2216.18	1134.91	4661.05	2410.91	1146.61
1600	0	4129.93	2134.62	1125.05	4304.27	2232.68	1134.36	4653.34	2429.64	1147.33
1601	0	4123.68	2151.5	1124.79	4296.9	2249.15	1133.99	4645.31	2447.74	1147.74
1602	0	4117.14	2167.45	1123.87	4289.75	2266.45	1134.31	4637.32	2466.51	1148.44
1603	0	4110.37	2182.05	1123.99	4282.21	2282.46	1134.04	4629.27	2484.76	1148.98
1604	0	4103.42	2197.73	1123.75	4275.38	2300	1134.17	4621.18	2502.68	1149.59
1605	0	4096.67	2214.04	1123.63	4267.8	2315.74	1134.19	4612.52	2521.12	1150.09
1606	0	4089.62	2229.08	1123.36	4260.8	2332.79	1134.48	4604.24	2539.32	1150.64
1607	0	4082.98	2245.46	1123.58	4253.2	2349.04	1134.61	4595.72	2557.06	1150.82
1608	0	4075.5	2261.45	1123.99	4246.43	2364.99	1135.02	4587.37	2574.85	1151.37
1609	0	4068.71	2277.41	1124.91	4238.07	2381.57	1135.84	4578.92	2592.88	1151.56
1610	0	4062.01	2292.27	1125.82	4230.45	2397.96	1136.45	4570.52	2610.83	1151.93
1611	0	4054.98	2307.83	1126.71	4223.22	2414.24	1136.86	4562.11	2628.7	1152.5
1612	0	4047.75	2322.59	1127.48	4215.61	2430.22	1137.62	4553.55	2646.28	1152.77
1613	0	4040.32	2338.28	1128.4	4207.67	2446.55	1138.7	4544.57	2663.21	1153.1
1614	0	4032.74	2352.94	1129.6	4198.99	2462.04	1139.77	4535.8	2680.02	1153.85
1615	0	4024.69	2369.45	1130.23	4191.22	2477.3	1140.58	4527.09	2696.55	1154.32
1616	0	4016.59	2383.91	1132.18	4182.77	2493.32	1141.62	4518.64	2712.98	1155.19
1617	0	4008.79	2398.9	1133.4	4174.77	2509.7	1142.73	4509.93	2729.46	1155.77
1618	0	4001.55	2413.87	1135.04	4166.61	2524.32	1143.59	4501.28	2746.25	1156.5
1619	0	3993.47	2429.71	1136.14	4159.37	2540.1	1144.62	4493.01	2762.98	1157.37
1620	0	3986.19	2444.61	1137.25	4151.36	2555.8	1145.79	4484.81	2779.72	1158.18
1621	0	3978.95	2460.17	1137.95	4143.94	2571.21	1146.77	4476.6	2796.83	1159.16
1622	0	3971.35	2474.98	1139.25	4136.51	2587.78	1148.25	4467.92	2813.49	1159.96
1623	0	3964.26	2490.88	1140.32	4128.69	2603.54	1149.11	4459.84	2829.69	1161.05
1624	0	3956.64	2505.32	1141.58	4120.63	2619.5	1149.95	4451.9	2846.54	1161.66
1625	0	3949.32	2521.87	1142.66	4112.67	2635.27	1151.16	4443.32	2863.1	1162.43
1626	0	3941.8	2536.44	1144.12	4104.79	2651.22	1151.88	4434.69	2880.11	1163.05
1627	0	3934.45	2551.16	1145.02	4096.59	2666.74	1153.1	4425.86	2896.81	1163.36
1628	0	3926.04	2566.84	1146.67	4088.8	2682.21	1153.77	4417.09	2913.52	1163.54
1629	0	3918.17	2582.09	1147.5	4080.51	2697.61	1154.79	4407.86	2930.43	1163.84
1630	0	3910.22	2596.82	1148.46	4072.12	2713.53	1155.73	4398.5	2947.69	1164.04
1631	0	3902.13	2611.55	1149.6	4063.96	2729.3	1156.55	4389.06	2964.68	1164.09
1632	0	3894.29	2626.84	1150.79	4055.33	2745.04	1156.57	4379.61	2981.7	1164.11
1633	0	3886.65	2641.5	1151.92	4046.81	2760.35	1157.45	4370.03	2999.23	1164.14
1634	0	3878.67	2656.67	1152.81	4038.67	2776.58	1158.03	4360.42	3016.74	1164.13
1635	0	3870.91	2670.79	1153.53	4029.7	2791.83	1158.52	4350.39	3033.94	1163.98
1636	0	3863.23	2686.39	1154.14	4021.72	2807.82	1159.41	4340.49	3051.95	1164.18
1637	0	3855.53	2701.45	1154.8	4013.12	2823.96	1159.66	4329.85	3069.72	1164.28
1638	0	3847.8	2715.84	1154.92	4004.06	2839.77	1159.95	4319.93	3088.21	1164.29
1639	0	3840.06	2730.99	1154.98	3995.87	2855.71	1160.07	4309.89	3105.82	1164.75
1640	0	3832.16	2745.96	1154.99	3987.01	2871.28	1160.19	4299.83	3123.95	1165.25
1641	0	3824.02	2761.04	1155.2	3978.66	2887.71	1160.22	4289.34	3141.39	1165.93
1642	0	3815.94	2776.1	1154.83	3969.55	2903.23	1160.31	4279.51	3159.41	1166.61
1643	0	3807.81	2790.72	1154.45	3961.03	2920.32	1160.52	4268.59	3176.49	1167.22
1644	0	3799.85	2805.97	1154.66	3951.31	2935.14	1160.56	4258.8	3194.41	1167.8
1645	0	3793.03	2820.11	1154	3942.74	2951.18	1160.21	4247.98	3212.59	1168.41
1646	0	3784.41	2835.13	1153.6	3933.75	2966.91	1160.15	4237.3	3230.11	1169.07
1647	0	3776.15	2851.03	1153.06	3924.14	2982.89	1159.94	4226.77	3247.91	1169.45
1648	0	3767.64	2865.56	1152.25	3915.04	2999.55	1160.01	4216.11	3264.99	1170.32
1649	0	3758.79	2881.69	1151.46	3905.59	3015.56	1159.85	4205.87	3282.35	1171.02
1650	0	3750.63	2896.83	1151.18	3896.6	3031.65	1159.6	4195.21	3300.12	1171.6
1651	0	3741.66	2911.78	1150.67	3887.73	3048.13	1159.38	4184.83	3317.4	1172.05
1652	0	3733.27	2927.49	1149.7	3878.26	3063.99	1159	4174.43	3334.89	1172.57
1653	0	3724.4	2943.88	1148.88	3868.95	3079.8	1158.68	4163.99	3352.62	1173.21
1654	0	3716.18	2959.07	1148.5	3859.57	3096.42	1158.57	4152.93	3370.31	1173.78
1655	0	3707.79	2974.93	1147.75	3850.3	3113.47	1158.01	4142.57	3388.61	1174.17
1656	0	3698.89	2991.64	1146.93	3840.67	3129.48	1157.93	4131.93	3406.05	1174.49
1657	0	3689.91	3006.91	1146.39	3832.03	3146.82	1157.8	4121.16	3423.85	1174.9
1658	0	3680.8	3023.23	1145.6	3822.18	3162.25	1157.58	4110.84	3441.28	1175.43
1659	0	3671.88	3038.53	1144.68	3812.56	3178.56	1157.3	4099.93	3458.55	1175.71
1660	0	3662.75	3054.88	1144.86	3803.09	3195.35	1156.88	4089.21	3475.79	1176.1
1661	0	3653.41	3070.69	1144.31	3793	3212.04	1156.82	4078.85	3493.27	1176.53
1662	0	3643.77	3086.79	1143.82	3783.31	3228.55	1156.77	4067.95	3510.5	1177.21
1663	0	3634.95	3102.77	1143.08	3773.28	3244.43	1156.66	4057.12	3527.71	1177.73
1664	0	3625.22	3118.46	1142.61	3763.53	3261.24	1156.77	4045.67	3545.57	1178.23
1665	0	3616.11	3134.57	1142.98	3753.5	3278.07	1156.62	4034.89	3563.47	1179.01
1666	0	3606.68	3150.63	1142.76	3743.41	3294.5	1156.57	4023.3	3581.11	1179.63
1667	0	3595.93	3165.31	1142.11	3733.23	3310.81	1156.77	4012.31	3598.88	1180.09
1668	0	3587.18	3181.8	1141.91	3722.96	3326.9	1156.7	4000.43	3616.1	1181.13
1669	0	3576.68	3196.87	1141.65	3712.65	3343.02	1156.92	3987.99	3633.69	1182.02
1670	0	3567.01	3212.92	1141.49	3702.11	3359.11	1156.92	3976.29	3651.41	1182.89
1671	0	3557.02	3228.82	1141.21	3691.33	3375.49	1156.78	3964.11	3668.34	1183.03
1672	0	3547.62	3244.57	1141.71	3682.74	3390.35	1157.08	3952.13	3686.34	1183.42
1673	0	3538.14	3259.55	1142.55	3671.88	3407.12	1158.04	3940.04	3703.92	1183.12
1674	0	3528.37	3275.43	1142.96	3661.14	3423.21	1158.4	3927.64	3722.07	1182.97
1675	0	3519.18	3289.73	1144.3	3649.55	3440.42	1158.88	3914.9	3740.31	1182.75
1676	0	3509.86	3305.25	1144.72	3639.54	3456.33	1159.02	3902.81	3758.12	1182.23
1677	0	3500.57	3320.8	1145.84	3629.31	3471.87	1159.52	3890.17	3775.88	1181.79
1678	0	3490.13	3335.7	1146.85	3618.58	3488.4	1160	3877.48	3793.3	1180.92
1679	0	3480.19	3351.18	1148.09	3607.01	3504.45	1160.44	3865.23	3810.4	1180.42
1680	0	3469.38	3366	1149.17	3595.61	3519.46	1160.95	3852.72	3827.56	1179.83
1681	0	3459.2	3380.67	1149.72	3585.06	3534.52	1161.5	3840.23	3844.33	1179.08
1682	0	3448.79	3395.86	1150.9	3573.84	3550.74	1161.77	3827.36	3861.26	1178.43
1683	0	3438.23	3410.44	1151.97	3562.57	3565.14	1162.4	3814.84	3878.16	1177.6
1684	0	3427.45	3424.64	1152.47	3551.34	3580.38	1162.84	3802.29	3894.65	1176.87
1685	0	3417.54	3439.39	1154.13	3541.12	3595.52	1163.05	3789.18	3910.5	1176.22
1686	0	3406.6	3454.2	1154.69	3529.52	3610.83	1163.52	3776.93	3927.01	1175.57
1687	0	3396.2	3469.05	1155.7	3518.24	3626.37	1163.77	3764.99	3943.14	1175.17
1688	0	3386.31	3483.79	1156.26	3507.03	3641.73	1164.06	3752.69	3959.15	1174.9
1689	0	3376.74	3498.2	1157.13	3495.63	3657.08	1164.35	3740.27	3974.94	1174.57
1690	0	3365.46	3513.5	1157.44	3485.2	3672.05	1164.79	3727.91	3992.17	1174.05
1691	0	3354.89	3527.83	1157.85	3474.14	3687.8	1165.18	3715.37	4008.18	1173.7
1692	0	3344.73	3541.95	1158.93	3463.96	3702.18	1164.84	3702.97	4024.31	1173.55
1693	0	3334.78	3556.61	1158.39	3453.25	3717.02	1165.64	3690.95	4040.3	1173.62
1694	0	3325.41	3571.4	1158.65	3442.13	3732.87	1165.57	3679.19	4056.51	1173.88
1695	0	3313.69	3585.76	1159.49	3431.69	3747.05	1165.27	3666.94	4071.62	1174.1
1696	0	3303.83	3600.42	1159	3419.77	3762.43	1165.83	3654.81	4087.09	1174.5
1697	0	3293.64	3614.28	1158.45	3410.1	3775.7	1165.87	3643.49	4102.5	1174.9
1698	0	3282.11	3628.41	1158.2	3398.69	3790.63	1165.58	3631.89	4117.51	1175.49
1699	0	3273.16	3642.6	1157.73	3387.62	3804.44	1166	3619.57	4132.16	1176.27
1700	0	3263.18	3656.89	1156.97	3377.27	3818.89	1165.5	3607.39	4147.23	1177.04
1701	0	3252.56	3670.26	1156.42	3366.64	3833.09	1165.04	3596.28	4161.95	1177.91
1702	0	3240.98	3684.36	1155.61	3355.62	3846.83	1165.11	3584.18	4176.42	1178.81
1703	0	3230.72	3697.48	1154.59	3344.8	3861.4	1164.26	3572.43	4191.31	1179.66
1704	0	3220.79	3711.48	1153.19	3333.6	3875.38	1164.26	3561.2	4205.82	1180.53
1705	0	3210.55	3725.11	1151.8	3323.13	3889.25	1163.72	3549.16	4220	1181.19
1706	0	3199.75	3738.62	1151	3311.72	3902.69	1163.3	3537.6	4234.38	1181.6
1707	0	3188.49	3752.48	1150.45	3300.92	3916.74	1162.84	3526.03	4248.87	1182.14
1708	0	3178.49	3765.5	1150.05	3290.54	3930.47	1162.53	3514.49	4262.98	1182.08
1709	0	3168.68	3778.43	1149.72	3279.52	3943.88	1162.22	3502.48	4277.25	1182.03
1710	0	3157.83	3792.15	1149.39	3268.22	3957.25	1161.96	3490.78	4291.42	1182.03
1711	0	3147.8	3805.26	1148.87	3257.58	3970.27	1161.88	3478.92	4305.24	1181.81
1712	0	3136.53	3817.6	1149	3246.3	3983.79	1161.48	3466.85	4318.53	1181.34
1713	0	3125.52	3831.19	1148.66	3235.62	3996.99	1161.52	3455.42	4332.22	1181.05
1714	0	3115.32	3844.37	1148.33	3224.08	4009.71	1161.17	3443.65	4345.57	1180.6
1715	0	3103.35	3856.76	1148.26	3212.75	4022.8	1161.1	3431.85	4358.71	1180.22
1716	0	3093.77	3869.74	1148.63	3202.34	4036.25	1160.92	3420.48	4372.09	1179.82
1717	0	3082.44	3882.11	1148.89	3190.88	4048.66	1161.15	3408.85	4385.64	1179
1718	0	3072.51	3893.92	1148.98	3180.3	4061.36	1161.17	3396.76	4399.06	1178.26
1719	0	3063.5	3906.34	1149.39	3169.69	4074.01	1160.98	3384.85	4412.65	1177.81
1720	0	3051.49	3917.99	1149.69	3158.87	4086.42	1161.07	3372.92	4425.06	1177.6
1721	0	3042.42	3929.85	1149.87	3147.54	4098.67	1161.24	3361.73	4437.42	1177.27
1722	0	3028.64	3943.16	1149.87	3135.92	4110.34	1161.06	3350.67	4449.98	1177.03
1723	0	3017.91	3955.18	1150.15	3124.94	4122.77	1160.91	3339.44	4461.82	1176.62
1724	0	3008.28	3967	1150.48	3113.37	4135.24	1161.26	3328.43	4474.2	1176.33
1725	0	2997.02	3979.17	1151.14	3103.06	4147.59	1161.2	3317.22	4486.73	1175.95
1726	0	2985.78	3991.28	1151.55	3092.14	4159.82	1161.73	3306.39	4499.32	1175.22
1727	0	2975.35	4003.44	1152.28	3081.6	4171.83	1161.71	3295.55	4511.89	1174.67
1728	0	2967.98	4016.24	1152.63	3070.95	4184.43	1161.52	3284.49	4524.28	1174.29
1729	0	2953.14	4028.89	1152.99	3060.09	4196.85	1161.89	3273.7	4536.56	1173.33
1730	0	2943.09	4040.51	1153.72	3049.15	4208.6	1162.13	3262.95	4548.95	1172.92
1731	0	2932.99	4051.96	1154.1	3038.03	4220.94	1162.4	3251.62	4560.85	1172.4
1732	0	2922.02	4063.84	1154.88	3027.22	4232.74	1162.46	3240.79	4572.87	1171.29
1733	0	2912.97	4076.17	1155.84	3016.32	4244.88	1162.71	3229.58	4585.03	1170.53
1734	0	2900.39	4087.32	1156.54	3005.27	4256.51	1162.5	3218.34	4596.98	1169.97
1735	0	2889.48	4099.78	1156.7	2994.29	4267.92	1162.98	3206.99	4609.01	1168.9
1736	0	2877.43	4110.66	1157.58	2983.45	4279.6	1163.04	3195.68	4621.24	1167.91
1737	0	2868.03	4122.35	1158.22	2972.84	4291.39	1163.43	3183.3	4632.57	1166.87
1738	0	2857.42	4133.67	1159.11	2961.4	4302.79	1163.68	3171.96	4644.79	1165.86
1739	0	2847.6	4144.86	1159.9	2950.96	4314.75	1163.75	3160.66	4657.25	1165.62
1740	0	2836.43	4156.1	1159.98	2939.67	4326.36	1163.88	3148.63	4669.32	1164.99
1741	0	2825.76	4167.92	1160.24	2929.16	4338.34	1164.23	3137.01	4681.76	1164.86
1742	0	2815.79	4179.55	1160.43	2918.13	4349.97	1164.09	3125.37	4694.08	1165.03
1743	0	2804.4	4190.55	1160.6	2907.38	4361.97	1164.03	3113.19	4706.14	1165.34
1744	0	2794.73	4202.36	1160.2	2896.54	4373.45	1164.46	3101.69	4718.74	1165.69
1745	0	2783.63	4213.84	1160.29	2885.29	4385.22	1163.96	3089.99	4731.07	1166.25
1746	0	2773.86	4225.25	1159.69	2874.43	4397.04	1164.27	3078.4	4743.16	1166.95
1747	0	2763.17	4237.06	1159.24	2863.55	4408.78	1164.34	3066.77	4755.42	1168.26
1748	0	2753.01	4248.6	1158.39	2852.59	4420.86	1163.71	3055	4767.55	1169.12
1749	0	2741.53	4260.31	1158.04	2841.63	4432.67	1163.64	3043.55	4779.97	1170.24
1750	0	2730.84	4272.37	1156.56	2830.97	4445.14	1163.34	3031.73	4792.12	1171.4
1751	0	2719.96	4284.37	1155.89	2819.13	4456.77	1163.47	3019.96	4804.24	1172.61
1752	0	2708.81	4296.16	1155.05	2808.46	4468.99	1162.92	3008.53	4816.69	1173.43
1753	0	2698.66	4308.49	1153.99	2796.57	4480.84	1162.84	2996.92	4828.95	1174.4
1754	0	2686.54	4320.28	1153.12	2785.87	4493.41	1162.51	2985.26	4841.45	1175.46
1755	0	2676.01	4332.31	1152.32	2774.4	4505.48	1162.35	2973.53	4853.63	1176.02
1756	0	2664.33	4344.77	1151.66	2762.96	4517.91	1162.09	2961.82	4865.88	1176.97
1757	0	2654.02	4357.61	1150.63	2751.16	4530.32	1161.76	2950.41	4878.43	1177.62
1758	0	2641.82	4369.7	1150.03	2740.09	4542.98	1161.3	2938.51	4891.08	1178.18
1759	0	2630.83	4382.25	1149.21	2728.21	4555.25	1161.25	2926.87	4904.31	1178.65
1760	0	2618.96	4394.53	1148.67	2717.09	4568.24	1160.98	2914.14	4916.76	1179.69
1761	0	2608.27	4407.56	1147.83	2705.1	4580.9	1161.07	2902.4	4929.89	1180.39
1762	0	2596.03	4419.81	1147.36	2693.53	4593.49	1160.71	2889.98	4942.71	1181.08
1763	0	2584.73	4432.86	1146.65	2681.11	4606.11	1160.26	2877.63	4955.72	1181.93
1764	0	2572.27	4444.89	1146.07	2669.4	4618.98	1160.07	2865.2	4968.04	1182.62
1765	0	2560.47	4457.25	1145.42	2656.72	4631.07	1159.99	2852.26	4980.89	1183.59
1766	0	2547.78	4469.85	1145.02	2644.48	4643.93	1159.9	2839.68	4993.24	1184.22
1767	0	2536.33	4482.55	1144.69	2631.73	4656.34	1160.03	2826.83	5006.11	1185.17
1768	0	2523.47	4494.73	1144.45	2619.25	4668.94	1160.1	2813.71	5019.17	1185.8
1769	0	2511.42	4507.33	1144.2	2607.06	4681.75	1160.35	2800.3	5032.21	1186.47
1770	0	2499.33	4519.62	1144.34	2593.94	4693.71	1160.52	2786.74	5044.95	1187.15
1771	0	2486.64	4531.57	1144.07	2581.66	4705.84	1160.61	2772.77	5057.34	1187.96
1772	0	2474.81	4543.76	1143.7	2568.87	4718.04	1160.68	2759.46	5070.07	1188.85
1773	0	2461.42	4555.44	1143.79	2555.4	4730.04	1160.96	2745.26	5082.53	1189.76
1774	0	2452.15	4567.76	1144.15	2542.46	4742.46	1161.13	2731.88	5095.15	1190.26
1775	0	2437.73	4579.54	1144.73	2529.29	4754.92	1161.78	2718.03	5107.76	1190.56
1776	0	2424.66	4591.27	1145.08	2516.56	4767.33	1162.41	2704.29	5120.5	1190.97
1777	0	2412.83	4603.24	1145.9	2504.14	4779.36	1162.84	2690.46	5133.9	1191.19
1778	0	2400.42	4615.59	1146.51	2492.09	4791.43	1163.45	2675.93	5146.64	1191.51
1779	0	2388.08	4626.97	1147.58	2479.63	4803.71	1164.46	2662.2	5159.46	1191.59
1780	0	2375.79	4638.77	1148.47	2466.29	4815.49	1164.71	2648.33	5172.06	1191.67
1781	0	2363.14	4650.35	1149.77	2453.3	4827.3	1165.31	2634.82	5184.04	1191.92
1782	0	2350.4	4661.36	1150.74	2440.27	4838.69	1166.24	2620.9	5195.59	1192.04
1783	0	2337.2	4672.44	1151.48	2426.95	4849.81	1166.77	2607.61	5207.24	1192.38
1784	0	2323.89	4683.07	1152.38	2413.67	4860.84	1167.68	2593.13	5218.08	1192.36
1785	0	2310.91	4693.94	1152.94	2399.71	4871.71	1168.07	2580	5229.44	1192.5
1786	0	2297.68	4704.03	1153.9	2386.92	4882.6	1168.72	2565.76	5240.06	1192.83
1787	0	2284.25	4714.89	1154.49	2372.83	4892.55	1169.22	2552.22	5251.06	1193.2
1788	0	2271.21	4725.18	1155.14	2360.49	4903.86	1169.91	2538.19	5261.81	1193.09
1789	0	2258.5	4735.61	1155.8	2346.54	4913.7	1170.11	2524.57	5272.8	1193.41
1790	0	2245.22	4745.88	1156.28	2333.41	4924.26	1170.72	2509.83	5283.28	1193.68
1791	0	2232.32	4756.04	1156.96	2319.65	4934.48	1171.33	2496.18	5293.93	1194.59
1792	0	2219.85	4766.29	1157.39	2306.6	4944.88	1171.68	2482.41	5304.9	1194.63
1793	0	2206.35	4776.19	1157.5	2293	4955.47	1171.84	2468.5	5315.7	1195.22
1794	0	2193.07	4786.46	1157.87	2279.5	4965.54	1171.99	2454.64	5326.35	1195.36
1795	0	2180.21	4796.84	1157.74	2265.68	4976.17	1172.26	2440.54	5337.14	1195.88
1796	0	2167.58	4807.26	1157.55	2252.13	4986.18	1172.22	2426.02	5347.51	1196.42
1797	0	2154.23	4817.15	1157.41	2238.84	4996.61	1172.37	2411.05	5358.46	1196.63
1798	0	2141.33	4827.05	1157.22	2225.28	5006.55	1172.25	2396.57	5369.05	1197.31
1799	0	2128.58	4836.79	1156.99	2211.81	5016.99	1172.26	2381.79	5379.6	1197.34
1800	0	2115.32	4847.01	1156.5	2198.66	5027.27	1172.2	2367	5390.29	1197.93
1801	0	2101.95	4856.37	1155.86	2184.69	5036.98	1171.56	2351.91	5400.68	1198.09
1802	0	2088.76	4866.29	1155.37	2170.84	5046.93	1171.46	2337.11	5410.7	1198.75
1803	0	2075.8	4876.19	1154.16	2156.75	5056.61	1170.79	2322.01	5421.31	1198.89
1804	0	2062.37	4885.29	1153.38	2143.01	5066.62	1170.43	2306.92	5431.69	1199.1
1805	0	2049.28	4894.68	1152.61	2129.19	5076.03	1169.95	2291.8	5441.84	1199.31
1806	0	2035.85	4903.93	1151.81	2115.22	5085.94	1169.23	2276.74	5451.69	1199.32
1807	0	2022.58	4913.18	1150.75	2101.52	5095.3	1168.21	2261.56	5462.25	1199.28
1808	0	2009.1	4922.67	1149.63	2087.41	5105.03	1167.54	2246.46	5471.74	1198.83
1809	0	1995.31	4931.58	1148.75	2073.24	5113.9	1166.72	2231.56	5481.68	1198.19
1810	0	1981.62	4940.44	1147.95	2059.33	5123.61	1166.18	2216.86	5491.27	1197.8
1811	0	1968.24	4949.63	1147.24	2044.82	5132.53	1165.36	2201.75	5500.74	1197.08
1812	0	1954.53	4958.32	1146.47	2030.71	5141.07	1164.82	2186.2	5509.82	1196.28
1813	0	1940.42	4966.67	1145.42	2016.58	5149.93	1163.93	2171.27	5518.98	1195.34
1814	0	1926.69	4975.49	1144.81	2002.49	5158.39	1163.27	2156.04	5527.73	1194.25
1815	0	1912.24	4983.29	1144.04	1987.8	5166.85	1162.62	2140.82	5536.34	1193.35
1816	0	1898.53	4991.43	1143.51	1973.25	5174.95	1161.86	2126.28	5544.87	1192.67
1817	0	1885.17	4999.6	1142.94	1958.77	5183.14	1161.24	2111.24	5553.11	1191.86
1818	0	1869.92	5007.46	1142.66	1944.44	5191.29	1160.47	2096.53	5561.27	1191.1
1819	0	1855.91	5015.6	1142.44	1929.86	5199.2	1160.18	2081.88	5569.91	1190.3
1820	0	1841.68	5023.56	1142.28	1915.07	5207.22	1159.57	2066.57	5578.05	1189.19
1821	0	1827.99	5031.4	1142.28	1901.17	5215.23	1159.12	2051.51	5586.3	1188.36
1822	0	1814.14	5038.66	1142.23	1886.89	5222.83	1159.18	2036.08	5594.75	1186.94
1823	0	1800.21	5046.32	1142.43	1872.86	5230.09	1158.93	2020.88	5602.2	1186.08
1824	0	1785.95	5053.24	1142.47	1858.52	5237.42	1158.54	2006.23	5610.16	1185.12
1825	0	1771.9	5060.29	1142.51	1844.03	5244.84	1158.19	1991.65	5617.44	1184.15
1826	0	1757.26	5067.65	1142.55	1829.39	5252.16	1158.02	1976.97	5624.59	1183.4
1827	0	1742.67	5074.7	1142.74	1814.83	5259.23	1157.75	1962.92	5631.84	1182.24
1828	0	1727.99	5082.03	1142.8	1800.4	5266.7	1157.56	1948.48	5639.2	1181.62
1829	0	1713.6	5089.32	1143.06	1786.04	5274.18	1157.41	1934	5646.41	1180.63
1830	0	1700.2	5096.4	1143.25	1771.6	5281.36	1157.14	1919.04	5654.29	1179.55
1831	0	1685.23	5103.77	1143.4	1757.07	5289.22	1156.73	1904.6	5662.06	1178.59
1832	0	1671.98	5111.25	1143.68	1742.81	5296.46	1156.76	1889.45	5669.36	1177.51
1833	0	1656.6	5118.32	1143.55	1728.17	5303.68	1156.61	1874.44	5677.27	1176.62
1834	0	1642.3	5125.84	1143.59	1713.51	5311.29	1156.09	1859.44	5684.73	1175.5
1835	0	1627.65	5133.04	1143.75	1698.36	5318.24	1155.65	1844.06	5691.79	1174.58
1836	0	1612.74	5139.89	1143.65	1683.8	5325.44	1155.62	1828.85	5699.56	1173.55
1837	0	1597.92	5146.89	1144.11	1668.32	5332.34	1154.74	1813.04	5706.79	1172.47
1838	0	1582.77	5153.56	1144.04	1653.17	5339.33	1154.78	1797.09	5713.87	1171.19
1839	0	1567.31	5160	1144.62	1637.82	5346.46	1154.48	1781.13	5720.84	1169.73
1840	0	1552.46	5166.88	1145.21	1622.2	5352.83	1154.31	1765.05	5727.79	1168.46
1841	0	1537.34	5173.5	1145.05	1606.47	5359.71	1154.12	1748.7	5734.7	1166.81
1842	0	1522.11	5179.93	1145.27	1590.85	5366.74	1153.88	1732.11	5741.77	1165.49
1843	0	1506.78	5186.69	1145.52	1575.16	5373.01	1153.27	1715.6	5749.21	1164.21
1844	0	1492.61	5193.38	1145.3	1559.41	5380.12	1152.75	1698.48	5756.25	1162.97
1845	0	1476.48	5200.19	1145.23	1543.61	5387.14	1152.72	1681.53	5763.98	1162.03
1846	0	1461.41	5207.34	1144.85	1527.62	5393.89	1152.17	1664.03	5771.38	1160.82
1847	0	1445.9	5213.65	1144.42	1511.71	5400.72	1151.68	1646.75	5778.43	1159.83
1848	0	1430.49	5220.11	1143.84	1495.9	5407.95	1151.08	1629.69	5786.39	1159.14
1849	0	1415.77	5226.67	1143	1479.62	5414.69	1150.24	1611.97	5793.63	1158.45
1850	0	1400.22	5233.35	1142	1463.29	5421.53	1149.42	1593.96	5801.04	1157.9
1851	0	1384.31	5239.74	1140.82	1447.05	5428.68	1148.43	1576.12	5808.47	1157.5
1852	0	1368.92	5246.42	1140.3	1430.51	5435.2	1147.9	1558.38	5816.09	1157.28
1853	0	1353.41	5253.29	1139.17	1413.96	5442.21	1147.18	1539.96	5823	1156.72
1854	0	1337.63	5259.62	1138.55	1397.51	5449.23	1145.95	1521.56	5830.9	1156.29
1855	0	1321.95	5266.46	1137.43	1380.98	5456.04	1145.22	1503.05	5838.32	1155.95
1856	0	1305.85	5273.11	1135.94	1364.15	5463.12	1144.43	1484.83	5845.26	1155.61
1857	0	1289.88	5279.79	1134.93	1347.58	5469.99	1143.44	1466.38	5852.9	1155.38
1858	0	1273.54	5286.66	1133.61	1330.24	5477.04	1142.47	1448	5859.98	1155.13
1859	0	1256.71	5293.14	1132.13	1312.72	5483.71	1141.37	1429.37	5866.99	1154.84
1860	0	1240.36	5300.2	1130.85	1295.71	5490.37	1140.46	1410.76	5874.84	1154.65
1861	0	1224.1	5306.81	1129.73	1278.86	5497.8	1139.55	1392.09	5882.24	1153.91
1862	0	1207.68	5313.58	1128.53	1261.68	5504.61	1138.39	1373.29	5889.91	1153.46
1863	0	1191.48	5321.09	1127.68	1244.13	5511.68	1137.42	1354.43	5897.72	1152.52
1864	0	1174.78	5327.95	1126.56	1226.7	5519.3	1136.66	1335.83	5905.48	1151.8
1865	0	1157.97	5334.76	1125.79	1209.35	5526.36	1135.66	1316.5	5912.79	1151.03
1866	0	1141.05	5341.73	1124.66	1191.82	5533.73	1135.14	1297.68	5920.53	1149.8
1867	0	1124.35	5348.6	1123.66	1173.69	5541.07	1134.2	1278.04	5928.23	1149.06
1868	0	1107.25	5355.68	1123.01	1155.72	5547.83	1133.37	1259.15	5935.21	1148.25
1869	0	1090.27	5361.86	1122.29	1139.15	5554.72	1132.99	1239.59	5943.16	1147.87
1870	0	1073.48	5369.13	1121.5	1121.53	5561.48	1132.31	1219.94	5950	1147.28
1871	0	1055.97	5375.84	1120.92	1103.71	5568.71	1131.32	1200.51	5957.48	1146.95
1872	0	1038.91	5382.09	1119.94	1085.71	5575.48	1130.64	1180.9	5965.08	1146.47
1873	0	1021.82	5389.17	1119.56	1068.05	5582.13	1130.24	1161.25	5971.92	1146.53
1874	0	1004.8	5395.62	1118.35	1049.66	5589.11	1129.75	1141.14	5979.18	1146.32
1875	0	987.198	5401.37	1117.57	1031.12	5595.43	1128.73	1121.1	5986	1146.08
1876	0	969.973	5407.18	1117.01	1013.67	5600.84	1128.03	1100.75	5992.4	1145.91
1877	0	952.87	5412.97	1116.49	994.757	5607.17	1127.76	1080.73	5998.6	1145.41
1878	0	935.575	5419.18	1116.3	976.833	5613.42	1127.22	1060.37	6005.15	1144.72
1879	0	917.715	5424.47	1116.08	958.43	5619.18	1127.05	1039.96	6011.98	1143.82
1880	0	900.497	5430.22	1116.39	939.589	5625.19	1126.36	1019.59	6017.67	1142.37
1881	0	883.77	5436.44	1116.82	921.72	5632.05	1126.27	998.616	6025.07	1140.93
1882	0	866.47	5442.9	1117.16	903.215	5638.17	1126.27	977.986	6032.02	1139.34
1883	0	850.495	5448.9	1117.76	885.158	5644.38	1125.85	957.913	6038.43	1137.93
1884	0	833.471	5454.59	1118.19	867.366	5650.12	1125.73	937.227	6045.29	1135.89
1885	0	815.72	5460.98	1119.05	848.448	5656.77	1125.72	917.031	6051.74	1133.92
1886	0	798.507	5466.93	1119.54	829.718	5662.94	1125.5	897.642	6057.7	1132.37
1887	0	780.485	5472.28	1120.04	811.974	5668.18	1125.25	876.75	6063.76	1130.37
1888	0	762.038	5477.64	1121.47	794.622	5673.36	1125.31	856.618	6069.9	1128.91
1889	0	742.585	5483.02	1122.12	775.33	5679.37	1125.25	836.683	6075.63	1127.26
1890	0	726.628	5488.71	1122.85	757.56	5684.7	1125.35	816.758	6080.98	1125.79
1891	0	710.307	5493.5	1123.74	738.461	5689.78	1125.8	796.267	6086.93	1124.43
1892	0	691.911	5498.26	1124.34	721.333	5694.69	1126.45	776.315	6091.99	1123.43
1893	0	674.332	5503.12	1124.71	703.111	5700.2	1126.69	755.971	6097.92	1122.74
1894	0	657.101	5508.22	1125.21	684.948	5705.68	1127	736.25	6102.95	1122.43
1895	0	638.68	5513.54	1126.33	666.344	5710.51	1127.36	716.205	6108.39	1121.85
1896	0	620.97	5518.52	1126.6	647.172	5715.88	1127.58	696.464	6113.68	1122.13
1897	0	603.18	5523.33	1126.74	628.925	5720.99	1128.28	676.594	6118.98	1122.19
1898	0	585.508	5528.44	1127.58	610.017	5725.98	1128.8	656.972	6124.28	1122.52
1899	0	568.337	5533.66	1127.69	591.453	5730.97	1128.9	635.91	6129.43	1123.36
1900	0	550.937	5538.81	1128.17	573.629	5736.08	1129.69	615.037	6135.13	1124.6
1901	0	533.847	5543.71	1128.18	555.011	5740.96	1129.99	594.867	6140.21	1125.72
1902	0	516.318	5548.27	1128.28	536.882	5745.76	1130.18	574.455	6145.57	1127.28
1903	0	498.525	5552.93	1128.44	517.947	5751.04	1130.49	553.967	6150.32	1128.61
1904	0	480.73	5557.76	1128.11	499.836	5755.75	1131.18	533.434	6155.2	1130.4
1905	0	463.256	5562.35	1127.72	481.51	5760.35	1131.3	512.933	6159.81	1132.18
1906	0	446.098	5566.87	1127.43	462.84	5764.43	1131.16	492.801	6164.62	1133.96
1907	0	427.985	5571.24	1127	443.821	5768.33	1131.54	472.029	6169.1	1135.37
1908	0	410.193	5574.94	1126.71	425.354	5772.75	1131.92	451.659	6173.48	1136.87
1909	0	393.019	5578.82	1126.34	405.913	5777.1	1131.92	430.901	6177.91	1137.98
1910	0	374.92	5583.21	1125.85	387.786	5781.2	1132.24	410.266	6182.06	1139.32
1911	0	358.263	5587.33	1125.05	368.876	5785.46	1131.88	389.904	6186.35	1140.27
1912	0	339.911	5591.79	1124.68	350.745	5789.32	1132.07	369.414	6190.08	1141.12
1913	0	323.669	5595.23	1124.18	331.874	5793.43	1132.08	348.89	6194.31	1141.84
1914	0	305.129	5598.89	1123.16	312.636	5797.35	1131.85	328.179	6198.42	1142.71
1915	0	287.425	5602.67	1122.45	293.918	5801.32	1131.35	308.364	6201.76	1143.42
1916	0	269.688	5606.04	1121.45	275.378	5804.86	1130.95	287.364	6205.92	1143.87
1917	0	251.483	5609.99	1121.02	256.531	5808.3	1130.62	266.97	6209.42	1143.99
1918	0	233.353	5613.06	1120.69	238.09	5811.84	1130.71	246.475	6212.21	1144.02
1919	0	215.778	5616.39	1120.25	218.93	5814.75	1130.17	225.841	6215.64	1144.01
1920	0	196.89	5619.29	1120.37	200.31	5817.65	1129.9	205.449	6218.6	1143.69
1921	0	179.539	5622.16	1120.01	181.367	5820.2	1129.44	185.394	6221.52	1143.22
1922	0	160.954	5624.85	1120.27	162.361	5823.12	1129.26	165.217	6224.24	1142.84
1923	0	143.195	5627.39	1120.18	143.491	5825.91	1129.22	145.318	6227.08	1142.1
1924	0	124.824	5629.84	1120.44	124.78	5828.58	1128.97	125.083	6229.73	1141.17
1925	0	107.634	5632.02	1120.77	106.513	5830.97	1129.16	104.789	6232.21	1140.52
1926	0	89.4726	5634.57	1120.94	88.0816	5832.97	1129.23	85.022	6234.51	1139.77
1927	0	71.4926	5636.44	1121.44	69.6519	5835.31	1129.34	65.0493	6236.49	1138.62
1928	0	54.2531	5637.8	1121.72	51.7582	5837.26	1129.2	45.4254	6238.52	1138.03
1929	0	36.5072	5640.12	1122.1	32.9492	5838.91	1128.96	26.4859	6240.17	1137.46
1930	0	18.4291	5641.91	1122.49	14.4672	5841	1129.09	7.05101	6242.25	1137.2
1931	0	0.713981	5644.09	1122.63	-3.73545	5842.93	1129.28	-11.6557	6243.83	1136.43
1932	0	-17.2162	5645.94	1122.47	-21.8551	5844.99	1129.67	-30.3824	6246.24	1135.87
1933	0	-35.5196	5648.63	1123.08	-39.5432	5847.16	1129.37	-49.1913	6247.73	1135.5
1934	0	-51.328	5650.46	1123.52	-58.1851	5849.58	1129.32	-68.2985	6250.29	1135.11
1935	0	-70.3542	5653.12	1123.81	-75.3607	5851.74	1129.64	-86.8752	6252.57	1134.77
1936	0	-86.511	5655.19	1124	-93.5838	5853.49	1129.56	-105.714	6255.16	1134.26
1937	0	-104.595	5656.88	1124.56	-111.461	5855.52	1129.66	-124.248	6256.6	1133.87
1938	0	-122.884	5658.59	1124.89	-129.915	5857.37	1129.21	-142.701	6258.69	1133.26
1939	0	-140.5	5660.41	1125.2	-146.677	5859.61	1129.48	-161.638	6260.46	1132.51
1940	0	-156.776	5662.47	1125.97	-165.807	5861.04	1129.49	-180.4	6262.15	1131.77
1941	0	-175.152	5664.08	1126.74	-183.316	5862.9	1129.81	-199.215	6263.88	1130.68
1942	0	-192.39	5666.14	1128.05	-201.206	5864.37	1130.2	-218.648	6265.57	1129.7
1943	0	-208.956	5667.78	1128.75	-218.604	5866.92	1130.35	-238.158	6267.02	1128.36
1944	0	-228.531	5670.11	1129.95	-237	5868.18	1130.56	-257.818	6268.74	1127.01
1945	0	-243.232	5671.72	1130.63	-254.772	5870.23	1130.84	-277.271	6270.79	1125.99
1946	0	-260.375	5673.39	1131.3	-273.119	5872.04	1131.07	-297.376	6272.73	1124.75
1947	0	-281.2	5675.9	1131.75	-290.708	5874.23	1131.4	-317.193	6274.34	1123.93
1948	0	-297.67	5678.04	1132.79	-309.61	5876.12	1131.2	-337.371	6276.29	1123.09
1949	0	-312.467	5680.28	1133.37	-327.221	5878.42	1131.5	-357.437	6278.14	1122.44
1950	0	-331.843	5682.56	1133.35	-345.628	5879.77	1131.24	-378.139	6280.11	1121.8
1951	0	-345.878	5683.69	1133.37	-363.49	5882.41	1131.45	-398.41	6281.94	1121.71
1952	0	-362.938	5686.16	1133.12	-382.049	5884.28	1131.31	-418.674	6283.93	1121.39
1953	0	-383.121	5689.02	1132.71	-399.881	5886.44	1131.11	-438.99	6285.9	1121.57
1954	0	-396.399	5691.38	1132.57	-417.908	5888.42	1130.79	-459.225	6287.64	1121.33
1955	0	-414.565	5693.32	1131.99	-436.826	5891.23	1130.84	-479.803	6290.05	1121.67
1956	0	-432.259	5695.36	1131.13	-455.329	5892.98	1130.26	-499.507	6291.81	1122.02
1957	0	-450.193	5697.69	1130.58	-473.627	5895.22	1129.74	-519.903	6293.64	1122.67
1958	0	-467.41	5699.93	1129.81	-492.42	5897.56	1129.04	-540.325	6295.75	1122.84
1959	0	-484.943	5702.47	1128.67	-510.612	5899.75	1128.54	-560.531	6297.79	1123.36
1960	0	-502.651	5704.27	1127.49	-529.427	5901.07	1127.89	-580.926	6299.74	1123.72
1961	0	-521.743	5706.33	1126.23	-547.587	5903.82	1127.33	-601.197	6301.33	1124.23
1962	0	-539.179	5708.34	1125.13	-566.882	5905.27	1126.36	-621.383	6302.73	1124.89
1963	0	-556.163	5710.26	1124.21	-585.585	5907.23	1126.01	-641.308	6304.49	1125.29
1964	0	-575.167	5711.8	1123.06	-604.32	5908.71	1125.21	-661.437	6306.08	1125.52
1965	0	-593.257	5713.41	1121.02	-623.654	5910.33	1124.47	-681.539	6307.31	1125.58
1966	0	-610.845	5716.24	1120.17	-642.302	5912.21	1123.31	-702.712	6308.74	1125.51
1967	0	-629.79	5718	1118.48	-661.471	5914.5	1122.75	-723.327	6310.71	1125.05
1968	0	-647.732	5719.77	1117.55	-680.754	5916.12	1121.43	-744.622	6312.55	1124.49
1969	0	-666.552	5721.98	1116.35	-699.657	5917.9	1120.52	-765.135	6314.08	1123.85
1970	0	-684.301	5724.62	1114.77	-718.598	5920.83	1119.61	-785.48	6315.42	1123.58
1971	0	-703.175	5726.17	1113.47	-738.388	5921.85	1118.21	-807.863	6317.45	1122.76
1972	0	-721.763	5728.26	1112.46	-758.005	5923.5	1117.12	-828.02	6318.36	1122.09
1973	0	-739.442	5729.94	1111.33	-777.109	5925.15	1116.34	-850.127	6319.78	1121.56
1974	0	-758.833	5731.48	1110.05	-796.322	5927.18	1115.28	-871.544	6321.2	1120.94
1975	0	-777.465	5733.12	1109.01	-816.184	5928.44	1114.43	-891.731	6321.71	1120.34
1976	0	-795.686	5734.5	1108.03	-836.061	5929.55	1112.87	-913.373	6322.56	1119.52
1977	0	-813.798	5735.57	1107.15	-854.606	5930.8	1112.49	-934.914	6323.56	1118.68
1978	0	-832.182	5736.67	1106.07	-876.33	5931.85	1111.32	-955.887	6323.59	1117.81
1979	0	-850.33	5737.58	1104.96	-894.009	5932.08	1110.11	-976.73	6323.52	1117.29
1980	0	-868.116	5738.3	1104.39	-913.65	5932.49	1109.27	-997.482	6323.54	1116.12
1981	0	-886.572	5738.59	1103.53	-932.771	5932.59	1108.38	-1017.65	6323	1115.15
1982	0	-904.257	5738.98	1103.44	-951.957	5932.77	1107.73	-1043.18	6323.53	1113.52
1983	0	-922.805	5739.63	1103.74	-971.189	5933.45	1107.03	-1061.09	6322.69	1112.12
1984	0	-942.281	5739.92	1103.42	-988.927	5933.22	1107.04	-1083.29	6322.66	1109.82
1985	0	-959.819	5741.03	1103.24	-1008.98	5933.72	1106.26	-1103.27	6321.95	1108.53
1986	0	-976.829	5741.49	1103.59	-1027.08	5934.37	1106.28	-1124.68	6321.68	1106.66
1987	0	-995.149	5742.3	1103.65	-1046.38	5934.27	1105.65	-1145.82	6321.49	1105.45
1988	0	-1012	5742.33	1104.05	-1062.21	5934.45	1106.15	-1167.02	6321.19	1104.21
1989	0	-1030.4	5742.83	1104.72	-1080.67	5934.32	1105.91	-1186.71	6320.72	1102.91
1990	0	-1047.46	5742.42	1104.81	-1102.3	5934.04	1105.49	-1206.99	6319.93	1101.32
1991	0	-1065.49	5742.63	1105.5	-1116.38	5933.41	1106.4	-1227.09	6319.29	1100.04
1992	0	-1081.74	5741.56	1107.28	-1137.95	5933.04	1105.93	-1247.24	6318.75	1099.43
1993	0	-1096.28	5741.28	1107.75	-1152.89	5932.43	1106.6	-1266.45	6317.1	1098.29
1994	0	-1114.86	5741.24	1109.22	-1175.34	5932.51	1106.78	-1286.91	6316.25	1097.82
1995	0	-1136.29	5740.85	1109.26	-1189.02	5931.39	1107.19	-1306.43	6314.94	1097.44
1996	0	-1149.47	5740.06	1110.19	-1207.41	5930.51	1107.73	-1325.99	6313.76	1097.25
1997	0	-1167.52	5739.95	1111.13	-1226.6	5929.88	1107.77	-1345.03	6312.42	1097.13
1998	0	-1184.41	5738.78	1111.62	-1242.62	5927.86	1108.26	-1364.74	6311.36	1097.11
1999	0	-1201.01	5738.45	1112.48	-1265.86	5928.3	1108.53	-1383.82	6310.32	1097.21
[truncated: 9,563 more rows]
