# Supplementary material for: Validation of electronic performance and tracking systems EPTS under field conditions
Source: PLoS One. 2018 Jul 23;13(7):e0199519. doi: 10.1371/journal.pone.0199519 (PMC6056042; doi:10.1371/journal.pone.0199519)
Supplement: S2 Dataset — (XLSX) [file pone.0199519.s004.xlsx]

## Sheet: SportVU DataBase
Trial	TotalDistSystem	TotalDistVicon	DistSystemSpeed0	DistViconSpeed0	DistSystemSpeed1	DistViconSpeed1	DistSystemSpeed2	DistViconSpeed2	DistSystemSpeed3	DistViconSpeed3	DistSystemSpeed4	DistViconSpeed4	DistSystemSpeed5	DistViconSpeed5	TimeSystemSpeed0	TimeViconSpeed0	TimeSystemSpeed1	TimeViconSpeed1	TimeSystemSpeed2	TimeViconSpeed2	TimeSystemSpeed3	TimeViconSpeed3	TimeSystemSpeed4	TimeViconSpeed4	TimeSystemSpeed5	TimeViconSpeed5	TopSpeedSystem	TopSpeedVicon	DistSystemAcc0	DistViconAcc0	DistSystemAcc1	DistViconAcc1	DistSystemAcc2	DistViconAcc2	DistSystemDec0	DistViconDec0	DistSystemDec1	DistViconDec1	DistSystemDec2	DistViconDec2	TimeSystemAcc0	TimeViconAcc0	TimeSystemAcc1	TimeViconAcc1	TimeSystemAcc2	TimeViconAcc2	TimeSystemDec0	TimeViconDec0	TimeSystemDec1
1	547.247	525.938	2.2901	0	5.77736	36.8643	302.837	383.388	236.342	105.686	0	0	0	0	0	0	20	19	86	118	55	25	1	0	0	0	5.69555	5.03008	412.813	430.209	66.9568	43.8448	29.335	14.6556	412.813	430.209	27.2489	27.3786	10.8934	9.85006	106	114	20	16	8	5	106	114	18
2	588.043	561.758	2.02872	0	2.68129	37.6371	247.651	277.082	322.522	235.04	13.1592	11.9986	0	0	0	0	17	17	73	89	71	55	1	2	1	0	7.1613	6.62237	450.814	456.171	47.432	46.9501	57.4619	35.1146	450.814	456.171	15.0434	13.6916	17.2912	9.83033	106	117	14	13	14	11	106	117	8
3	557.438	535.706	2.23187	0	16.746	34.6315	253.721	387.842	284.739	113.233	0	0	0	0	0	0	25	17	73	119	63	26	1	0	0	0	5.57624	5.2246	416.187	441.827	70.8051	35.8646	35.0699	32.1084	416.187	441.827	26.6666	14.3593	8.70969	11.5474	104	117	21	12	9	10	104	117	17
4	526.975	515.974	2.19089	0	16.0637	35.0661	366.162	445.639	142.559	35.2689	0	0	0	0	0	0	21	18	107	136	34	8	0	0	0	0	5.3099	4.83985	401.872	420.709	57.2336	25.6175	43.074	43.9195	401.872	420.709	20.1623	21.0311	4.63376	4.69653	107	117	18	9	11	14	107	117	19
5	501.6	485.591	2.27989	2.83178	23.3577	28.2336	347.351	424.574	128.611	29.9517	0	0	0	0	0	1	23	14	105	137	29	7	2	0	0	0	5.71743	4.8352	365.872	401.666	58.8359	48.7173	44.1677	14.424	365.872	401.666	27.6602	16.8217	5.0636	3.96288	100	117	20	16	10	5	100	117	22
6	529.082	511.374	3.69507	0	10.2221	26.0534	326.905	431.985	176.999	53.3354	11.2605	0	0	0	0	0	20	14	95	133	41	12	3	0	0	0	5.83012	5.28012	379.683	394.291	78.753	57.1923	44.2843	33.4807	379.683	394.291	19.9022	22.2914	6.45911	4.11847	100	107	22	17	11	10	100	107	17
7	553.818	536.093	2.33792	0	10.4247	17.1731	273.476	427.797	253.474	91.123	14.1048	0	0	0	0	0	18	11	83	131	61	21	1	0	0	0	5.68143	4.993	417.343	454.469	72.5016	27.3101	26.0742	28.5769	417.343	454.469	27.0695	18.3446	10.8294	7.39254	110	125	20	9	7	9	110	125	18
8	534.121	515.972	1.72133	0	11.2214	37.1633	320.281	397.233	185.848	81.5753	15.0494	0	0	0	0	0	24	18	96	127	41	19	3	0	0	0	5.99431	5.13318	381.649	415.47	72.6465	49.397	40.6025	28.0353	381.649	415.47	35.7765	16.2039	3.44695	6.86615	105	120	20	16	11	9	105	120	23
9	541.541	525.574	1.93499	0	16.6734	43.608	256.872	350.829	266.06	131.137	0	0	0	0	0	0	25	25	77	108	59	30	2	0	0	0	5.69996	5.3193	385.43	422.766	78.0914	45.2639	33.2747	26.2445	385.43	422.766	36.7952	16.7339	7.9489	14.5657	98	113	22	15	9	9	98	113	25
10	479.995	451.063	1.52344	0.209406	22.0368	33.1211	452.137	417.733	4.29752	0	0	0	0	0	1	2	24	24	135	139	5	0	0	0	0	0	4.4423	3.85632	380.332	388.884	59.6947	30.9626	16.0163	16.4324	380.332	388.884	21.8107	13.5583	2.14101	1.22592	121	129	20	12	4	6	121	129	17
11	531.258	461.982	4.41341	0	16.2366	30.765	399.162	431.217	111.446	0	0	0	0	0	0	0	22	20	119	147	26	0	0	0	0	0	5.12819	4.07161	421.453	377.274	49.6986	45.1042	32.413	19.0637	421.453	377.274	22.1034	14.5457	5.59023	5.99465	119	119	16	17	8	7	119	119	18
12	480.732	463.129	2.66247	0	21.4808	45.9818	427.126	417.148	29.4629	0	0	0	0	0	0	0	26	25	129	140	10	0	0	0	0	0	4.56258	4.10762	383.23	399.07	68.7199	34.0895	6.86298	10.3212	383.23	399.07	21.9197	18.8168	0	0.832268	121	129	23	14	2	4	121	129	19
13	463.39	454.279	1.3281	1.52263	23.2949	30.4549	412.861	422.302	25.9061	0	0	0	0	0	2	2	24	19	133	146	8	0	0	0	0	0	5.05283	4.02672	371.961	394.948	44.0428	35.7654	27.467	13.845	371.961	394.948	17.2387	6.62245	2.67984	3.09833	118	130	15	15	8	5	118	130	22
14	464.957	455.598	0.852493	1.11439	22.9514	30.6529	419.81	423.83	21.3437	0	0	0	0	0	1	1	27	18	130	148	9	0	0	0	0	0	4.54795	3.95353	361.84	380.506	57.5277	35.8435	24.1058	24.1961	361.84	380.506	19.7289	9.94857	1.75533	5.10347	112	123	21	14	7	9	112	123	24
15	481.579	470.279	1.53397	2.13041	16.3726	25.4928	414.404	442.655	49.2684	0	0	0	0	0	0	1	22	17	132	148	12	0	0	0	0	0	5.30722	4.00875	385.69	407.806	43.8247	41.3346	34.2162	8.54671	385.69	407.806	16.1055	9.69254	1.74226	2.89858	119	131	15	15	9	3	119	131	20
16	499.517	479.878	2.58691	0.294758	22.4867	32.7992	417.45	446.784	56.9932	0	0	0	0	0	1	1	22	19	132	148	13	0	0	0	0	0	4.79429	4.06405	394.769	407.785	60.2604	36.119	24.1824	19.1042	394.769	407.785	16.9484	10.5784	3.35658	6.29155	121	129	19	13	6	7	121	129	17
17	469.937	459.059	0.452079	0.703456	31.1153	44.78	417.284	413.576	21.0851	0	0	0	0	0	1	1	28	25	132	141	6	0	0	0	0	0	4.72182	3.93991	365.598	381.983	69.1331	38.8109	14.2207	17.2232	365.598	381.983	20.9846	20.0375	0	1.00459	118	125	24	15	4	7	118	125	21
18	483.243	481.381	1.71214	1.06789	26.3767	37.5212	433.269	442.792	21.8846	0	0	0	0	0	1	2	30	20	132	146	5	0	0	0	0	0	4.95694	4.08305	381.516	416.755	69.4965	36.8728	6.51132	10.8085	381.516	416.755	23.949	13.3038	1.77045	3.64053	119	134	23	14	2	4	119	134	22
19	354.041	336.814	0.740154	0.28427	26.4216	19.3729	309.811	317.157	17.0683	0	0	0	0	0	0	1	25	14	101	115	4	0	0	0	0	0	4.72393	4.10772	297.315	303.337	32.4672	22.1112	10.0294	5.55008	297.315	303.337	13.43	2.24027	0.799341	3.5753	99	110	12	8	3	2	99	110	15
20	408.763	391.136	0.419291	0.163145	15.8016	30.0606	315.628	348.584	76.914	12.3285	0	0	0	0	1	1	19	18	96	113	19	3	0	0	0	0	4.88434	4.27117	328.61	351.004	45.9717	14.1374	15.6468	11.1359	328.61	351.004	16.2904	11.4249	2.24392	3.43403	101	114	14	5	4	4	101	114	14
21	363.363	353.158	0.704545	0.644919	26.9287	33.3228	318.42	319.19	17.3099	0	0	0	0	0	1	1	25	20	102	112	5	0	0	0	0	0	4.59797	4.02488	310.845	321.954	41.4801	20.9306	0	2.22488	310.845	321.954	10.8216	7.48452	0.216338	0.563449	108	114	14	9	0	1	108	114	10
22	354.587	346.517	0.73897	0.700905	24.0454	24.3167	312.243	321.499	17.5604	0	0	0	0	0	1	1	18	15	108	115	4	0	0	0	0	0	5.11278	3.96894	297.138	301.563	34.5325	28.5108	14.1213	7.48005	297.138	301.563	8.38143	7.28657	0.413801	1.67582	104	106	12	11	4	3	104	106	9
23	357.638	357.779	0.738488	0.670198	23.7583	25.4369	320.42	331.672	12.721	0	0	0	0	0	1	1	22	14	106	118	4	0	0	0	0	0	4.49812	3.9446	293.714	314.822	41.2088	26.2769	10.7524	8.77309	293.714	314.822	11.7206	5.60443	0.242501	2.30251	100	108	15	11	3	3	100	108	14
24	370.188	361.53	0.226871	0.250991	16.9359	22.2089	331.457	339.07	21.5681	0	0	0	0	0	1	1	19	15	107	118	7	0	0	0	0	0	4.97614	3.95004	298.884	319.603	35.7469	24.9779	22.4674	5.43749	298.884	319.603	11.6323	10.6878	1.45753	0.823393	98	109	13	10	6	2	98	109	16
25	376.341	363.62	2.15078	0.128579	17.4448	29.0603	339.693	334.431	17.0528	0	0	0	0	0	1	1	22	17	107	117	5	0	0	0	0	0	4.57478	3.7903	308.959	322.545	41.5318	19.7066	10.4938	8.34165	308.959	322.545	15.1245	8.30237	0.232446	4.72428	105	113	14	8	3	3	105	113	12
26	357.454	345.549	0.370791	0.289467	20.2841	28.8761	314.962	316.384	21.8366	0	0	0	0	0	1	1	22	18	102	112	6	0	0	0	0	0	4.61072	3.93638	289.1	302.869	53.4087	23.2518	4.02443	8.51521	289.1	302.869	10.286	10.3819	0.634197	0.530879	102	109	17	9	1	3	102	109	10
27	366.569	351.165	0.312927	0.146995	21.5974	29.0226	331.85	321.996	12.8092	0	0	0	0	0	2	2	22	18	110	117	3	0	0	0	0	0	4.57988	3.88387	307.399	314.121	38.7751	24.8578	7.18721	5.30731	307.399	314.121	11.6772	4.51943	1.53073	2.35993	105	114	14	11	3	2	105	114	13
28	250.948	252.259	6.36452	2.49048	24.7985	19.3185	148.087	145.348	25.1887	26.6582	30.0245	48.099	16.4844	10.3448	5	4	18	18	52	51	7	6	6	9	2	2	7.83534	7.17928	176.139	164.69	19.9031	40.0198	26.8494	11.5754	176.139	164.69	19.6998	29.6026	8.35629	6.37128	70	68	5	9	6	3	70	68	4
29	324.351	322.646	7.0292	3.85584	80.808	74.6819	111.534	108.274	20.1747	45.1929	90.0707	70.6715	14.7345	19.9701	6	7	62	60	51	52	10	10	12	12	3	3	8.38841	7.8544	223.551	219.515	32.3495	45.0419	34.5449	24.6408	223.551	219.515	24.1283	20.1019	9.77717	13.3465	119	118	8	9	6	6	119	118	7
30	303.32	301.721	5.68965	0.159179	131.433	118.395	45.6494	66.092	43.547	37.7686	54.3589	65.6832	22.6423	13.6232	2	1	74	77	31	29	10	9	11	11	1	2	8.27751	7.67775	218.008	215.846	27.1459	23.3218	22.9502	26.3275	218.008	215.846	22.8727	23.2614	12.3437	12.9644	106	106	5	4	5	6	106	106	9
31	352.759	346.077	5.40273	0.923434	123.455	109.009	103.94	101.151	35.7654	59.9053	63.8422	54.3267	20.3539	20.7609	1	3	86	82	47	48	12	13	10	10	3	3	7.75607	7.70791	247.239	245.507	47.7823	43.2313	27.13	23.211	247.239	245.507	15.8683	20.5422	14.7395	13.5851	130	131	10	8	6	6	130	131	7
32	290.871	290.582	12.2556	1.27973	98.165	91.5927	71.3484	88.0886	53.9241	41.184	41.2439	56.3809	13.9343	12.056	4	4	75	72	36	40	12	9	9	10	1	2	8.09961	7.61627	204.2	205.269	35.4882	32.6443	22.3712	17.8951	204.2	205.269	18.155	20.13	10.6572	14.6435	112	111	6	7	5	4	112	111	7
33	308.594	308.351	5.71871	1.20394	109.067	101.763	89.0834	100.791	37.3437	38.322	51.9857	59.4167	15.3958	6.85459	4	3	73	80	50	44	11	9	8	11	2	1	7.24063	7.78865	214.688	216.221	43.4154	31.3064	27.4977	31.3184	214.688	216.221	15.2964	14.2649	7.69599	15.2405	121	122	9	6	6	7	121	122	5
34	200.387	207.181	3.23181	1.11555	66.4026	56.5652	121.993	132.413	8.75904	11.4778	0	5.60877	0	0	3	3	52	47	48	53	4	3	0	1	0	0	5.25437	5.99673	182.505	172.719	12.6742	10.4531	0	8.10041	182.505	172.719	5.20747	15.0014	0	0.90661	97	87	4	6	0	2	97	87	6
35	238.133	239.828	3.06179	0	35.4179	35.1914	191.163	185.105	8.49041	19.5316	0	0	0	0	0	0	32	31	73	72	3	5	0	0	0	0	4.85397	4.5584	193.249	152.364	26.4443	50.1251	4.55737	6.24048	193.249	152.364	12.6944	26.0042	1.18757	5.09415	84	67	9	17	1	3	84	67	12
36	183.928	183.824	1.94452	0	48.0709	44.4851	133.912	139.339	0	0	0	0	0	0	1	0	38	34	58	64	1	0	0	0	0	0	4.18765	3.70945	177	147.729	4.2306	19.5757	0	0	177	147.729	2.69736	14.1972	0	2.32223	93	80	2	6	0	0	93	80	3
37	264.1	269.117	1.5015	0	24.3918	34.0047	193.333	181.561	37.457	48.2793	7.41642	5.27192	0	0	0	0	25	26	69	66	10	12	1	1	0	0	6.3844	5.58135	210.065	214.843	29.0314	19.5803	12.7312	11.9773	210.065	214.843	10.1604	22.7161	2.11181	0	86	83	8	6	3	4	86	83	7
38	238.865	229.323	3.74174	0	41.7841	53.9656	179.83	157.983	13.5087	17.3738	0	0	0	0	0	0	37	40	69	65	3	4	0	0	0	0	5.38422	5.15278	185.827	175.513	32.092	29.8325	3.99085	4.77741	185.827	175.513	15.9815	11.8587	0.973124	7.34146	90	85	10	10	1	2	90	85	7
39	267.383	274.447	2.98105	0	28.6477	42.0521	193.578	160.135	42.1761	72.2599	0	0	0	0	0	0	25	30	71	58	9	18	1	0	0	0	5.58216	5.47035	198.452	209.064	45.9394	30.5665	4.92252	2.94568	198.452	209.064	15.451	23.2261	2.61849	8.64528	82	82	12	8	1	1	82	82	8
40	213.127	216.741	2.0132	1.74666	36.7748	38.136	174.339	168.063	0	8.79514	0	0	0	0	1	1	35	32	66	67	0	2	0	0	0	0	3.97326	4.60754	172	151.226	27.2961	21.9268	0	19.7465	172	151.226	13.8313	17.6149	0	6.22691	84	71	9	9	0	6	84	71	9
41	240.223	240.03	0.711553	0	34.9554	46.7433	194.923	174.526	9.63325	18.7601	0	0	0	0	0	0	33	35	70	66	3	5	0	0	0	0	5.09902	5.10686	186.806	164.466	34.4649	31.1684	3.72225	14.5889	186.806	164.466	15.2301	25.6498	0	4.1567	83	72	11	11	1	4	83	72	11
42	217.876	224.195	0.327142	1.04806	40.5701	40.839	173.348	174.323	3.63069	7.98496	0	0	0	0	2	1	36	31	69	75	2	2	0	0	0	0	4.62725	4.62363	176.132	175.649	26.8771	26.3184	3.69759	3.66063	176.132	175.649	11.1697	15.8048	0	2.76309	91	85	9	10	1	1	91	85	8
43	178.295	178.793	1.18882	0	18.7769	30.1465	148.16	126.258	0	16.8934	10.1692	5.49473	0	0	0	0	20	22	49	46	3	4	1	1	0	0	6.06026	5.65177	130.608	127.444	27.9016	28.5952	5.47403	0	130.608	127.444	11.8154	13.7813	2.49574	8.97184	54	54	9	9	1	0	54	54	7
44	189.507	191.91	2.25692	0.730433	41.8391	49.4261	128.768	120.957	16.6438	20.7959	0	0	0	0	2	1	39	40	52	51	4	5	0	0	0	0	4.63458	4.93959	150.837	138.805	25.6152	30.4045	3.60196	9.12824	150.837	138.805	8.57334	12.4722	0.879519	1.09969	79	72	9	12	1	3	79	72	6
45	204.173	209.918	3.92735	0	23.5632	27.116	176.683	169.351	0	13.4503	0	0	0	0	0	0	21	18	62	62	1	4	0	0	0	0	4.36852	4.44832	185.584	173.613	4.36664	17.6878	7.51914	6.11396	185.584	173.613	5.60836	11.2172	1.09471	1.2857	75	67	2	7	2	3	75	67	4
46	181.696	181.659	1.68004	0	36.554	40.5931	133.728	136.082	9.73336	4.98359	0	0	0	0	1	0	36	36	51	53	2	1	0	0	0	0	5.54836	5.00151	155.432	146.855	6.57435	12.1398	3.4701	5.1048	155.432	146.855	5.38175	4.38653	10.8372	13.1732	81	75	2	6	1	2	81	75	4
47	196.548	197.674	1.39875	0	45.3322	40.7613	131.578	138.748	18.2389	18.1652	0	0	0	0	0	0	36	32	46	51	4	4	1	0	0	0	5.78401	5.27715	163.094	126.843	14.8205	19.8597	9.37068	19.4327	163.094	126.843	8.27957	21.0753	0.98297	10.4633	75	62	5	7	2	6	75	62	4
48	192.857	188.084	4.01724	0.221327	45.1365	38.7712	121.87	134.674	21.8333	14.4169	0	0	0	0	1	1	36	35	39	44	7	3	0	0	0	0	5.02564	5.11394	140.451	154.293	30.0584	25.1747	0	0	140.451	154.293	18.6728	8.61564	3.67497	0	69	67	8	9	0	0	69	67	4
49	223.285	226.8	3.2267	0.894777	51.052	28.8784	134.156	166.305	34.851	25.3445	0	5.37696	0	0	0	2	36	27	47	57	10	6	0	1	0	0	5.52223	5.66973	198.889	178.226	8.20995	27.4402	8.80157	7.4183	198.889	178.226	3.43675	8.88729	3.94835	4.82777	84	74	2	9	2	2	84	74	3
50	167.111	172.195	0.611665	0	51.2941	52.2799	110.867	115.742	4.33755	4.17331	0	0	0	0	1	0	49	47	40	45	3	1	0	0	0	0	5.05307	5.00835	127.121	132.67	17.9447	21.644	7.90531	9.26402	127.121	132.67	13.5281	5.20188	0.611665	3.41506	77	72	6	9	2	3	77	72	7
51	166.977	170.387	1.83463	0	27.6791	29.75	137.463	137.158	0	3.47859	0	0	0	0	0	0	26	24	53	55	1	1	0	0	0	0	4.19167	4.30316	146.03	118.834	14.3001	27.3021	0	6.09439	146.03	118.834	6.64669	14.0782	0	4.07785	70	56	5	10	0	2	70	56	5
52	204.145	207.376	1.44407	0	32.4038	46.0241	160.164	149.95	10.1333	11.4017	0	0	0	0	2	0	35	38	58	56	1	3	1	0	0	0	5.8784	5.38645	168.165	171.65	25.87	17.2787	0	6.07705	168.165	171.65	7.65097	8.63186	2.45916	3.73802	83	81	8	7	0	2	83	81	5
53	198.535	197.639	2.04956	0.276751	48.813	60.3919	119.921	104.597	27.7506	32.3729	0	0	0	0	1	1	47	46	37	40	8	8	2	0	0	0	6.22519	5.3299	138.261	133.547	30.8559	30.2965	4.9973	8.09001	138.261	133.547	14.3921	9.89	10.0279	15.8153	73	72	9	10	1	2	73	72	9
54	197.241	195.937	1.8354	0.469891	28.8855	33.3892	150.674	148.922	15.8466	13.1556	0	0	0	0	3	3	29	29	60	61	4	3	0	0	0	0	4.99203	4.80867	181.53	157.125	11.0787	13.5903	0	10.3493	181.53	157.125	2.5617	10.7825	2.0711	4.08973	87	75	4	5	0	4	87	75	4
55	236.102	227.047	2.87146	0	29.4353	35.0846	173.841	159.878	20.7375	32.0845	9.21687	0	0	0	0	0	30	28	55	59	9	8	1	0	0	0	6.41517	5.17648	185.127	176.634	25.6615	25.2719	9.69595	6.48981	185.127	176.634	11.5312	14.8292	4.08644	3.82224	73	73	9	10	2	2	73	73	9
56	188.885	183.491	2.11446	0.216921	45.0102	46.0529	134.069	132.452	7.69121	4.76859	0	0	0	0	0	1	38	37	56	57	2	1	0	0	0	0	4.8265	5.15912	174.509	145.796	9.27354	19.7888	0	4.40285	174.509	145.796	3.95576	12.1655	1.14683	1.33755	89	74	3	10	0	1	89	74	3
57	217.576	217.838	3.45072	0	38.9976	47.4259	148.475	150.164	26.6521	20.2482	0	0	0	0	0	0	33	36	57	55	5	5	1	0	0	0	5.58793	4.51815	181.568	172.836	9.90038	24.5176	9.13099	0	181.568	172.836	16.9761	18.3146	0	2.16982	83	78	3	8	2	0	83	78	8
58	165.038	161.044	11.1219	1.42691	53.3779	57.2628	91.8552	94.4028	0	7.95159	8.68325	0	0	0	3	1	27	35	34	30	2	1	1	0	0	0	5.9467	4.82094	147.026	109.265	6.31014	19.2124	0	17.7852	147.026	109.265	11.0001	12.4585	0.702295	2.32259	57	47	2	4	0	4	57	47	7
59	208.373	205.716	2.28347	0	37.7223	30.5965	134.944	154.946	33.423	20.1732	0	0	0	0	1	0	31	31	52	55	6	5	1	0	0	0	5.56425	5.16879	172.806	171.561	21.0082	21.3185	9.01967	4.24628	172.806	171.561	1.03474	7.99078	4.50391	0.59946	79	76	6	7	2	1	79	76	1
60	205.934	201.505	1.59286	0.561253	44.1071	52.551	141.879	121.606	18.3548	26.7858	0	0	0	0	3	2	34	34	52	50	3	7	1	0	0	0	5.69228	5.29576	166.954	144.368	21.975	28.6611	8.8022	7.99265	166.954	144.368	7.28913	15.3782	0.914022	5.10404	78	69	7	9	2	2	78	69	4
61	209.031	207.226	4.22035	0.972489	24.4972	29.8364	173.09	159.871	7.22384	16.5461	0	0	0	0	2	2	27	27	64	62	2	4	0	0	0	0	4.45741	4.44769	197.328	175.448	5.15663	14.1183	0	0	197.328	175.448	6.54622	14.8094	0	2.85006	88	78	2	6	0	0	88	78	5
62	205.722	206.002	2.11493	0	39.4956	43.2456	159.807	158.984	4.30378	3.77247	0	0	0	0	0	0	32	33	62	61	1	1	0	0	0	0	4.53939	4.48181	190.527	154.98	6.02833	32.4488	2.99634	5.8902	190.527	154.98	6.16979	12.6827	0	0	85	70	2	13	1	2	85	70	7
63	226.296	228.356	3.32921	1.26849	20.0995	24.0115	173.648	168.012	29.2195	35.0642	0	0	0	0	0	2	21	20	61	59	7	8	0	0	0	0	4.86473	5.27954	190.494	187.959	22.627	24.2419	0	6.44631	190.494	187.959	13.1752	7.4645	0	2.24452	75	73	7	8	0	2	75	73	7
64	232.632	236.521	1.2809	0	12.9967	12.5051	218.354	220.724	0	3.29113	0	0	0	0	1	0	14	12	77	79	0	1	0	0	0	0	3.87593	4.74157	196.427	179.758	22.271	26.9026	0	9.26785	196.427	179.758	12.6535	17.0271	1.2809	3.5651	78	66	7	10	0	4	78	66	6
65	163.959	167.162	1.62475	0.205309	41.0684	42.17	112.906	117.729	8.36038	7.05706	0	0	0	0	2	1	38	36	50	52	1	2	0	0	0	0	4.63668	4.5267	149.765	141.537	3.74654	8.58003	4.38103	6.20368	149.765	141.537	6.06716	10.8413	0	0	83	77	2	4	1	2	83	77	5
66	200.795	201.314	1.75941	0.0825333	39.4617	50.3475	151.451	139.065	8.12245	11.819	0	0	0	0	1	1	36	38	56	54	3	3	0	0	0	0	4.90815	4.52034	170.415	170.395	21.7112	13.7813	0	2.80716	170.415	170.395	8.02838	13.1424	0.640227	1.18837	84	81	6	5	0	1	84	81	5
67	208.281	211.115	1.82086	0	40.2262	46.0404	157.977	148.562	8.25708	16.512	0	0	0	0	1	0	39	41	62	59	2	4	0	0	0	0	4.41315	4.66823	173.019	158.135	22.8379	30.3554	0	0	173.019	158.135	12.4239	21.3505	0	1.27401	89	79	8	11	0	0	89	79	7
68	216.361	212.288	3.05299	0.488738	45.3613	43.0052	158.059	155.068	9.88806	13.7269	0	0	0	0	1	1	39	41	56	53	1	3	1	0	0	0	5.83393	5.03249	185.4	165.989	17.6181	24.3893	0	3.34005	185.4	165.989	13.3432	14.1143	0	4.45589	81	75	7	10	0	1	81	75	10
69	214.719	209.382	3.08921	0	36.0229	44.3058	167.354	160.49	8.25278	4.58661	0	0	0	0	0	0	29	34	63	60	3	1	0	0	0	0	4.63951	4.7529	174.844	174.489	26.7743	16.9831	0	3.79808	174.844	174.489	13.1008	12.2764	0	1.83549	79	77	8	7	0	1	79	77	8
70	194.177	200.76	2.25956	0	50.0257	46.5109	141.892	154.249	0	0	0	0	0	0	0	0	38	35	62	65	0	0	0	0	0	0	3.88721	3.95828	160.267	144.457	20.0296	29.1326	2.81597	11.5739	160.267	144.457	10.962	12.6349	0.102264	2.96232	79	68	9	13	1	4	79	68	10
71	231.125	230.826	4.95906	0.587809	49.2583	45.1337	157.788	161.867	19.1196	17.7053	0	5.53153	0	0	1	1	39	34	58	66	7	4	1	1	0	0	5.6796	5.60139	193.314	161.055	20.7756	43.2197	4.31759	4.6895	193.314	161.055	7.0238	14.5254	5.69434	7.33614	89	76	6	13	1	2	89	76	7
72	207.009	207.205	2.50821	0.417878	42.847	31.3033	144.559	161.449	17.095	14.0343	0	0	0	0	0	1	32	28	51	55	4	3	0	0	0	0	5.50336	5.46203	169.809	153.667	21.0196	35.8743	3.89609	3.15724	169.809	153.667	6.76126	8.38538	5.52355	6.12057	74	71	5	4	1	1	74	71	5
73	161.991	156.443	1.25178	0.989817	48.5963	54.7085	99.0161	84.0763	13.1264	16.6687	0	0	0	0	1	2	34	35	35	33	4	4	0	0	0	0	4.98879	5.09917	141.441	124.185	14.8667	28.8885	0	0	141.441	124.185	4.83524	3.01655	0.848026	0.353667	64	60	5	10	0	0	64	60	4
74	209.058	207.786	1.10787	0.102652	23.9627	25.2615	97.8331	117.431	77.1586	60.8064	8.99566	4.18433	0	0	1	1	23	21	37	42	15	14	3	1	0	0	5.93719	5.59218	144.566	132.531	28.607	33.6549	15.384	18.2229	144.566	132.531	16.181	19.8079	4.32033	3.5686	55	46	8	12	4	5	55	46	9
75	217.795	215.366	1.23847	0	28.0432	36.3801	155.721	141.87	32.7927	37.1162	0	0	0	0	1	0	17	21	54	50	6	8	1	0	0	0	5.76266	5.33661	166.523	155.638	32.9266	34.3106	0	6.77629	166.523	155.638	14.1076	12.883	4.23807	5.75836	59	58	9	9	0	2	59	58	8
76	148.255	142.629	4.51498	1.0125	33.0268	39.5974	78.9767	79.3801	21.8733	16.6314	9.86269	6.0078	0	0	1	1	29	32	30	29	5	4	2	1	0	0	5.88244	6.19394	101.337	90.3021	26.9966	23.3203	0	7.59207	101.337	90.3021	19.0575	19.313	0.863036	2.10175	48	47	7	7	0	2	48	47	11
77	195.184	191.068	0.933614	0	26.3678	28.9446	138.338	143.592	29.544	18.5315	0	0	0	0	0	0	23	23	47	50	6	4	1	0	0	0	5.86378	5.53931	168.031	135.132	14.9317	46.0907	3.79225	2.48893	168.031	135.132	6.41191	5.10958	2.01681	2.2472	63	55	4	12	1	1	63	55	7
78	170.305	170.919	0.960604	0	44.2344	50.0603	116.621	108.947	8.48926	11.9113	0	0	0	0	0	0	34	36	45	43	3	3	0	0	0	0	4.63158	4.84523	151.217	142.097	12.716	14.8686	0	2.58613	151.217	142.097	6.37211	10.8809	0	0.486879	68	66	6	5	0	1	68	66	8
79	227.071	223.432	2.88481	0.352099	24.5405	33.0287	162.914	148.857	25.4681	29.3521	11.2632	11.8423	0	0	0	2	23	25	62	57	6	7	2	2	0	0	6.17533	6.48402	195.696	168.688	14.5632	27.2153	7.78211	9.2141	195.696	168.688	7.22261	12.7767	1.80675	5.53813	81	72	4	9	2	3	81	72	4
80	191.458	184.95	0.683744	0	31.0541	43.2051	148.187	127.799	11.5335	8.29997	0	5.64649	0	0	0	0	31	35	50	45	1	2	1	1	0	0	6.10565	6.10349	157.083	132.917	28.0375	30.992	0	0	157.083	132.917	4.201	15.4154	2.13665	5.62616	71	64	8	9	0	0	71	64	2
81	413.181	430.657	3.596	0	31.7507	35.573	377.834	395.084	0	0	0	0	0	0	1	0	31	25	143	152	2	0	0	0	0	0	4.39277	3.70144	360.951	387.138	33.256	29.2933	12.5989	2.34993	360.951	387.138	6.1728	10.3877	0.201553	1.48839	151	145	12	15	4	1	151	145	9
82	457.076	440.472	2.76784	0	24.9813	29.9038	429.327	410.569	0	0	0	0	0	0	0	0	26	25	154	156	1	0	0	0	0	0	4.1829	3.70328	375.361	404.366	42.5871	26.8536	25.5036	0	375.361	404.366	12.2027	8.49843	1.42179	0.753996	139	154	15	12	8	0	139	154	16
83	423.797	451.116	4.18622	0	36.2227	31.017	379.083	411.758	4.30535	8.34112	0	0	0	0	0	0	34	22	146	157	1	2	0	0	0	0	4.49702	4.20344	360.646	409.713	41.0092	21.3058	7.99704	8.16837	360.646	409.713	14.1447	11.1779	0	0.75098	147	155	15	9	3	3	147	155	16
84	416.141	442.554	3.83211	0	35.8858	30.7093	372.047	411.845	4.37598	0	0	0	0	0	0	0	39	23	138	155	1	0	0	0	0	0	4.22493	4.00372	359.045	399.762	42.0435	32.0357	2.57551	0	359.045	399.762	11.4817	10.2279	0.995103	0.528414	141	148	16	14	1	0	141	148	19
85	429.453	438.277	3.95344	0	31.3605	29.5845	394.139	404.734	0	3.95927	0	0	0	0	3	0	33	24	143	154	0	1	0	0	0	0	3.9342	4.38772	356.076	382.854	44.7788	38.0921	9.31364	7.78346	356.076	382.854	16.5333	7.73532	2.75114	1.81229	136	141	16	17	3	3	136	141	19
86	431.225	440.344	4.60688	0	40.4116	31.274	378.837	404.528	7.36956	4.54208	0	0	0	0	0	0	36	22	139	157	5	1	0	0	0	0	4.44809	5.06412	352.935	374.476	52.4748	39.256	14.2845	12.7651	352.935	374.476	10.9411	13.6121	0.589654	0.234404	145	142	18	15	4	5	145	142	12
87	430.973	450.947	1.71308	0	35.3137	32.4176	393.946	418.53	0	0	0	0	0	0	0	0	34	22	148	160	0	0	0	0	0	0	4.15639	3.55848	379.877	408.052	37.1104	28.3444	2.74466	2.90357	379.877	408.052	10.6766	11.1615	0.563802	0.486152	156	156	14	12	1	1	156	156	10
88	436.256	436.783	3.56291	0.982893	25.414	28.5113	407.279	403.001	0	4.28844	0	0	0	0	0	1	29	25	151	154	1	1	0	0	0	0	4.26317	5.2959	367.838	375.709	31.4453	37.0174	21.4894	10.8509	367.838	375.709	15.4835	11.1158	0	2.09045	144	142	13	16	7	4	144	142	17
89	425.15	446.422	2.07793	0	31.7867	34.6318	391.285	411.791	0	0	0	0	0	0	0	0	34	28	147	154	1	0	0	0	0	0	4.22822	3.84152	361.77	406.274	45.6056	20.7568	2.77721	9.26248	361.77	406.274	14.2515	9.31002	0.745845	0.819173	149	156	17	10	1	3	149	156	14
90	424.605	432.782	2.30707	0	30.6009	33.0166	391.697	399.765	0	0	0	0	0	0	1	0	33	25	141	150	0	0	0	0	0	0	4.14784	3.6786	349.516	378.988	46.7917	38.2371	4.36333	7.19673	349.516	378.988	22.343	6.51797	1.59129	1.84218	133	138	18	18	2	3	133	138	18
91	326.256	334.271	3.34031	7.50411	110.207	92.0459	97.2747	127.494	58.8827	30.177	56.5509	50.8587	0	26.1907	2	6	79	72	52	57	9	6	11	9	1	4	7.0591	7.79561	243.434	236.91	25.1809	43.6487	26.6444	24.418	243.434	236.91	18.9607	21.9414	12.0365	7.35272	129	127	6	9	5	5	129	127	7
92	299.552	304.069	2.9245	2.44041	143.115	142.393	33.6185	48.2584	55.9588	45.5949	63.9348	52.0492	0	13.3331	9	7	111	116	23	18	12	11	7	9	1	2	7.12958	7.58298	239.929	219.537	21.9963	38.7181	17.8687	28.479	239.929	219.537	4.58395	2.51657	15.1735	14.8178	143	140	5	7	4	7	143	140	4
93	296.082	299.883	9.6222	3.7777	85.0687	88.0916	92.6426	72.8431	23.8674	81.0394	84.8811	41.2379	0	12.893	4	4	66	66	41	37	10	15	8	7	2	2	7.42938	7.77814	189.571	198.615	42.9592	26.6346	18.1905	31.4287	189.571	198.615	12.2466	8.92649	33.1145	34.2783	105	107	9	4	4	7	105	107	5
94	304.398	305.859	9.57174	0.299605	137.509	130.361	79.226	62.4283	26.227	44.5906	30.5212	60.9467	21.343	7.23228	2	2	100	100	35	31	8	10	8	11	2	1	7.57519	7.50042	218.973	214.065	55.7044	32.8995	8.06076	23.1392	218.973	214.065	10.3682	26.0002	11.2918	9.75507	132	130	11	6	2	5	132	130	3
95	307.202	310.527	11.4716	1.08343	94.4067	88.9565	92.0949	108.021	36.5029	44.5763	60.0399	54.7603	12.6854	13.1298	5	6	71	70	48	48	10	9	10	10	1	2	7.50991	7.5104	221.8	215.483	36.6482	40.9308	26.4524	22.182	221.8	215.483	12.2005	20.782	10.1001	11.1494	120	117	8	8	6	6	120	117	4
96	300.935	302.487	12.0475	4.83806	93.2151	89.2692	97.0183	88.857	31.6276	49.2635	54.2873	65.376	12.7389	4.88357	16	14	76	77	45	42	6	11	12	11	1	1	7.48454	7.05283	212.782	199.101	29.964	41.0593	24.5592	30.4088	212.782	199.101	19.8836	15.3353	13.7455	16.5826	129	127	7	8	5	7	129	127	6
97	280.894	283.8	9.67112	7.6646	69.8449	51.5077	113.524	125.853	15.7744	41.1379	41.9468	44.1992	30.1326	13.4375	3	8	56	47	54	57	10	10	7	8	2	2	7.26473	7.51335	196.133	196.278	35.0275	30.8189	25.4419	22.8878	196.133	196.278	14.0799	17.3232	10.2109	16.492	107	104	8	8	5	5	107	104	5
98	276.358	279.992	1.10119	2.20495	111.813	105.037	69.1587	83.5486	44.3397	45.3734	49.9453	36.4852	0	7.34306	4	6	95	91	38	39	9	10	8	7	0	1	6.47315	7.35676	185.791	201.811	43.8667	19.9618	17.4035	30.531	185.791	201.811	24.6163	14.3312	4.68028	13.357	128	134	10	3	4	7	128	134	9
99	254.099	257.329	1.99268	1.42336	132.428	136.406	50.1532	50.8879	26.2745	25.3193	43.2514	43.2926	0	0	2	1	77	83	26	22	6	6	9	8	0	0	6.60471	6.68162	205.311	206.233	26.8271	11.4547	3.93739	14.0007	205.311	206.233	10.4631	18.4394	7.56101	7.20032	105	104	6	3	1	3	105	104	3
100	292.065	297.937	5.8092	2.91812	93.856	81.5801	90.7602	110.961	47.1892	47.7939	54.4504	35.975	0	18.7092	2	2	74	67	47	53	11	11	7	6	1	3	7.15571	7.68122	217.087	209.258	27.4346	22.5214	33.4946	35.2071	217.087	209.258	6.26701	20.5728	7.78128	10.3782	118	117	7	4	7	8	118	117	4
101	292.499	292.991	3.89253	3.70638	144.303	113.521	54.5023	66.3129	24.4851	55.3443	38.0117	35.8695	27.3042	18.2365	3	4	97	90	30	32	8	13	7	6	3	3	7.84017	7.40125	203.681	203.985	37.7546	40.1149	31.9426	23.1913	203.681	203.985	13.1548	17.7244	5.96619	7.97474	124	121	6	8	8	6	124	121	4
102	290.054	296.405	3.64683	0	117.91	118.002	73.6007	73.9515	30.8673	48.771	64.0289	36.5799	0	19.1004	1	0	78	85	39	32	9	11	9	6	1	3	7.08758	7.67191	214.51	215.809	32.3874	34.1884	16.5702	27.0992	214.51	215.809	17.1337	9.29494	9.45275	10.0133	114	113	6	7	4	6	114	113	8
103	328.123	329.369	10.3404	2.80645	134.239	133.048	78.8635	79.4549	29.3934	49.7096	43.9327	44.9706	31.3539	19.3795	12	11	100	99	31	35	13	10	6	8	4	3	7.71291	7.60787	246.736	240.494	30.2966	30.0395	28.2385	28.4135	246.736	240.494	7.46743	16.7227	15.3844	13.6992	141	140	7	6	6	6	141	140	5
104	314.612	316.042	5.55226	3.0873	62.1005	51.6332	132.4	146.927	50.9993	43.5413	63.5596	57.7591	0	13.0944	1	4	45	46	71	66	11	10	9	10	1	2	7.11881	7.59426	239.035	210.934	36.0034	50.7226	17.395	25.0593	239.035	210.934	10.1889	19.6924	11.9899	9.63378	110	107	10	11	4	6	110	107	7
105	311.453	315.448	5.56319	2.24085	79.1927	71.783	116.514	122.784	32.1056	45.8693	78.0778	60.4386	0	12.3323	2	3	57	63	60	50	9	11	9	10	2	2	7.00752	7.17663	223.025	203.735	36.9662	45.6768	23.1576	36.5263	223.025	203.735	16.4234	9.20748	11.8806	20.3018	113	112	7	8	5	8	113	112	7
106	298.578	295.144	16.9401	0.227034	62.4158	54.1114	105.618	120.458	57.8112	64.6967	38.025	48.8546	17.7686	6.79639	14	9	50	50	54	59	13	13	8	9	2	1	7.56893	7.12388	222.834	204.646	33.0766	45.8425	20.023	13.1394	222.834	204.646	10.6768	8.70882	11.9684	22.8068	118	115	8	9	4	4	118	115	4
107	295.58	298.677	3.57759	3.72044	118.095	106.31	57.1529	80.6397	43.362	42.7054	73.3921	50.6274	0	14.674	8	9	95	89	33	37	10	9	10	10	0	2	6.85709	7.54002	243.719	209.12	5.37993	28.94	26.8063	21.4707	243.719	209.12	9.14923	23.101	10.5249	16.0451	137	129	2	7	6	5	137	129	5
108	270.679	274.529	1.37302	0	149.315	139.451	30.1968	40.0484	47.4099	38.1976	42.3844	50.1594	0	6.67247	2	0	105	106	15	16	13	9	6	9	0	1	6.78183	7.7696	213.595	207.333	20.0087	29.7421	22.48	20.5031	213.595	207.333	2.05455	4.85344	12.5405	12.0977	123	120	5	7	5	5	123	120	2
109	302.76	304.388	6.91369	5.50478	107.7	89.4477	68.1956	102.774	51.0981	41.3788	55.37	53.6054	13.4816	11.677	7	10	81	77	44	45	11	9	6	9	3	2	7.94588	7.30587	219.444	211.991	22.8994	38.8174	31.3681	24.067	219.444	211.991	17.1734	21.1571	11.8745	8.35562	126	125	5	7	6	5	126	125	9
110	322.08	320.558	2.0174	0.0368278	126.139	123.313	82.6829	75.3791	37.8202	58.378	40.7641	56.703	32.6567	6.7489	1	1	91	90	38	38	11	12	9	10	2	1	7.80631	7.45228	248.159	234.62	21.2677	40.3568	24.4222	15.9964	248.159	234.62	13.2415	13.5367	14.9896	16.0484	130	127	5	8	5	4	130	127	5
111	249.876	257.807	0.172121	0	26.3821	30.3749	191.246	196.165	26.7711	26.2782	5.3043	4.98917	0	0	0	0	26	26	70	70	6	6	1	1	0	0	6.65292	6.08685	205.633	200.046	18.4113	30.5976	5.9306	7.27487	205.633	200.046	19.9011	18.8647	0	1.02465	87	79	5	10	1	2	87	79	10
112	173.994	179.497	0.740975	0	44.0215	52.7831	111.095	108.367	18.1365	13.7874	0	4.56005	0	0	2	0	36	40	49	47	4	3	0	1	0	0	5.0866	5.85552	160.099	138.196	10.4297	21.9783	0	2.84603	160.099	138.196	2.22211	13.9911	1.24298	2.48557	83	72	4	7	0	1	83	72	3
113	174.234	177.475	2.50235	0	24.1282	22.3888	147.604	155.086	0	0	0	0	0	0	1	0	20	21	56	56	0	0	0	0	0	0	4.02672	4.13706	161.341	150.972	11.2737	21.3568	0	0	161.341	150.972	1.61972	3.84086	0	1.30512	71	64	4	8	0	0	71	64	2
114	201.807	208.783	1.93045	0	49.9641	46.0251	141.911	145.758	8.00138	17.0002	0	0	0	0	1	0	39	36	57	59	2	4	0	0	0	0	4.52737	4.72101	176.51	166.433	11.3145	21.6884	6.21319	6.62119	176.51	166.433	7.76905	9.7275	0	4.31361	86	78	4	8	2	2	86	78	7
115	216.166	216.48	1.48905	0	34.5017	35.0987	176.213	177.291	3.96194	4.09076	0	0	0	0	0	0	31	31	64	65	2	1	0	0	0	0	4.26608	4.7071	194.221	183.464	15.3986	27.2609	0	3.02665	194.221	183.464	6.54613	2.72898	0	0	88	83	5	11	0	1	88	83	4
116	248.121	256.342	3.70414	0	25.5959	25.2412	156.781	181.68	62.0403	38.7189	0	10.7026	0	0	2	0	23	20	57	66	15	9	0	2	0	0	5.48826	6.01218	208.064	199.922	25.2293	34.2373	0	3.41665	208.064	199.922	11.4464	17.882	3.38196	0.884622	83	73	6	11	0	1	83	73	7
117	266.954	269.838	2.29536	0.456252	28.8156	30.5894	191.67	179.162	35.0458	54.4019	9.1269	5.22913	0	0	1	1	24	22	66	64	9	13	1	1	0	0	5.85961	5.8048	222.909	179.927	19.5307	46.8009	0	9.68459	222.909	179.927	21.4259	31.3956	3.08747	2.03061	83	65	5	13	0	4	83	65	12
118	213.425	216.136	1.50897	1.69389	42.7634	37.9655	142.204	145.272	26.9489	31.205	0	0	0	0	0	1	35	34	56	55	6	7	0	0	0	0	5.24385	4.95697	186.563	173.834	20.0145	15.5714	0	8.8105	186.563	173.834	6.84767	15.5408	0	2.37946	87	78	6	6	0	2	87	78	4
119	239.294	241.815	0.909467	0.598264	16.3968	16.4796	200.458	196.099	15.6439	16.7264	5.88538	11.9118	0	0	1	1	18	15	74	76	4	4	1	2	0	0	6.6767	6.57875	221.599	203.283	8.20511	20.5621	0	4.87679	221.599	203.283	6.8206	12.3352	2.6686	0.757959	90	83	3	7	0	1	90	83	4
120	192.173	195.077	0.989085	0.947158	54.3502	49.9505	118.078	130.308	13.1083	8.48336	5.64694	5.38795	0	0	1	1	46	44	48	51	2	2	2	1	0	0	6.43891	6.2981	156.093	165.587	18.0299	16.0253	5.33852	5.22192	156.093	165.587	12.7115	7.1323	0	1.10965	86	85	5	7	1	1	86	85	7
121	221.462	229.799	0.624763	0	20.9341	19.9715	184.344	181.048	15.559	28.779	0	0	0	0	0	0	18	15	64	64	3	7	1	0	0	0	5.79262	5.31692	194.532	168.672	21.1413	26.2889	0	10.9131	194.532	168.672	5.65852	20.8528	0.13003	3.07125	74	64	7	7	0	4	74	64	4
122	222.478	224.473	0.620235	0.747714	35.1538	39.0972	142.86	125.797	43.8448	47.5983	0	11.2323	0	0	0	2	33	31	52	48	8	11	1	2	0	0	5.85869	6.1343	169.507	163.509	32.4657	31.1438	0	4.29786	169.507	163.509	20.5057	17.9421	0	7.57985	74	69	8	9	0	1	74	69	12
123	169.796	171.738	1.43682	0.282045	50.1879	54.0142	109.239	105.725	8.93274	11.7168	0	0	0	0	1	1	45	44	44	45	3	3	0	0	0	0	4.74719	4.26812	139.831	141.559	25.2641	17.2198	0	0	139.831	141.559	4.70083	11.5975	0	1.36163	81	76	8	7	0	0	81	76	4
124	206.156	209.652	0.661907	1.29371	47.5294	49.1635	142.947	136.475	15.0171	22.7204	0	0	0	0	1	2	48	44	52	54	2	3	0	0	0	0	4.71648	5.09811	179.634	169.337	14.5778	20.799	4.07416	4.1813	179.634	169.337	7.34714	14.2332	0.522424	1.10191	90	85	5	7	1	1	90	85	6
125	182.251	188.322	0.213072	1.25008	31.8924	35.4493	150.146	151.623	0	0	0	0	0	0	3	5	34	29	54	57	0	0	0	0	0	0	4.14876	4.10001	152.474	146.757	16.1505	31.376	2.53682	0	152.474	146.757	11.09	10.1885	0	0	75	71	6	11	1	0	75	71	9
126	218.189	221.179	0.929981	0.311623	44.2573	49.6746	150.899	137.924	22.1032	33.2684	0	0	0	0	1	1	37	39	58	53	5	8	0	0	0	0	5.05486	5.28495	179.117	170.592	18.6808	25.7903	6.7523	3.70643	179.117	170.592	11.1272	18.8344	2.51168	2.25585	82	78	6	9	2	1	82	78	9
127	223.165	221.965	1.01444	0.987931	46.4504	46.9378	170.934	164.334	0	9.70508	4.76657	0	0	0	1	1	37	36	63	64	1	2	1	0	0	0	6.24121	5.37481	196.442	181.877	17.8474	18.6234	5.93107	11.3033	196.442	181.877	2.08711	7.36798	0.857413	2.79322	92	81	6	9	1	4	92	81	3
128	227.486	231.704	0.306559	0	31.0024	28.1754	191.357	199.559	4.82001	3.96899	0	0	0	0	1	0	26	23	75	79	1	1	0	0	0	0	4.7833	4.26985	214.854	200.881	2.57926	9.24829	3.66476	9.62006	214.854	200.881	6.38796	11.3612	0	0.593236	96	89	1	4	1	3	96	89	5
129	223.958	227.883	1.1048	0	44.9157	49.1554	151.833	147.744	20.491	25.5892	5.61369	5.39435	0	0	1	0	43	42	55	57	6	6	1	1	0	0	5.64958	5.82942	183.018	172.866	19.0853	30.1085	4.95357	5.8637	183.018	172.866	16.9008	17.7768	0	1.26724	88	85	6	9	1	2	88	85	11
130	242.156	242.072	0.202254	0.12852	37.0639	31.3804	163.72	173.203	31.9269	26.075	9.24273	11.2854	0	0	3	1	35	34	61	64	7	6	1	2	0	0	6.15102	6.10476	211.415	189.264	19.4218	20.7831	2.84725	11.8181	211.415	189.264	8.47159	15.8279	0	4.37932	90	81	8	8	1	4	90	81	8
131	240.738	242.367	0.91848	0	36.0499	41.7956	171.715	161.86	32.0551	38.7118	0	0	0	0	1	0	32	34	65	62	7	9	0	0	0	0	5.1276	5.03088	197.057	192.052	26.4127	27.4249	4.67958	3.66571	197.057	192.052	12.5886	14.5961	0	4.62874	90	86	7	8	1	1	90	86	7
132	195.366	195.24	0.431068	0.994684	56.0553	52.5866	138.88	137.65	0	4.0089	0	0	0	0	4	4	47	46	54	54	0	1	0	0	0	0	4.03061	4.31916	172.681	164.814	15.6633	14.547	0	7.3502	172.681	164.814	7.02244	7.62732	0	0.902085	93	90	6	5	0	3	93	90	6
133	206.882	212.592	1.02072	1.51067	47.9326	47.5032	153.763	155.021	4.16559	8.55691	0	0	0	0	1	3	41	40	63	61	1	2	0	0	0	0	4.49319	4.65897	187.089	179.096	13.6732	21.808	0	0	187.089	179.096	6.11915	11.6871	0	0	96	91	5	8	0	0	96	91	5
134	184.162	181.461	1.09321	0.500024	78.8723	79.6991	67.1037	64.3085	21.9076	30.6613	15.1856	6.29238	0	0	2	1	65	70	30	26	7	7	1	1	0	0	6.34908	6.2438	156.092	150.29	17.3803	13.361	0	6.78948	156.092	150.29	7.60054	6.5325	3.08974	4.48885	94	94	5	4	0	2	94	94	5
135	198.645	199.607	0.575743	0	50.8885	51.7396	137.393	134.095	9.78742	13.7726	0	0	0	0	0	0	48	46	51	52	2	3	0	0	0	0	5.25283	5.10615	168.273	172.633	21.2632	13.7464	0	2.77379	168.273	172.633	9.1086	9.72631	0	0.728145	87	85	7	5	0	1	87	85	7
136	188.315	202.917	1.40599	0	66.3956	48.8572	116.595	140.369	3.91887	9.51325	0	4.17776	0	0	0	0	56	42	48	60	1	2	0	1	0	0	4.97391	5.97457	168.342	160.415	13.7364	22.7398	0	7.3718	168.342	160.415	6.23695	9.8651	0	2.52513	94	84	5	9	0	2	94	84	6
137	214.405	221.223	3.16094	0.332998	44.6934	51.9809	158.616	140.488	7.93426	28.4207	0	0	0	0	0	1	47	45	59	55	2	7	0	0	0	0	4.76746	4.78256	149.014	167.177	38.6364	29.6994	0	8.18442	149.014	167.177	26.7547	8.14902	0	8.01251	80	85	13	10	0	2	80	85	15
138	230.522	239.768	0.301376	0.277065	37.6751	43.1683	188.136	179.372	4.40893	16.9502	0	0	0	0	2	1	34	36	71	69	3	4	0	0	0	0	4.51314	5.38914	193.175	174.391	27.8025	34.8783	0	8.61888	193.175	174.391	8.86249	16.2651	0.6817	5.61454	94	81	10	12	0	3	94	81	5
139	212.218	212.965	0.705484	0.587472	51.2148	59.9253	137.963	115.454	22.3342	32.4922	0	4.50535	0	0	3	3	45	48	54	48	6	8	0	1	0	0	5.43358	5.61615	165.794	171.196	31.6307	25.462	2.82731	2.60179	165.794	171.196	9.44693	10.8469	2.5188	2.85782	88	88	10	9	1	1	88	88	7
140	183.695	185.063	0.951983	1.05396	55.3434	50.3725	123.038	129.707	4.36167	3.93021	0	0	0	0	1	2	50	48	55	56	1	1	0	0	0	0	4.58683	4.35453	170.114	153.067	11.4603	9.33017	0	6.39086	170.114	153.067	2.12102	16.2749	0	0	100	91	4	4	0	2	100	91	3
141	179.366	186.315	0.349755	0.731564	60.0866	61.6157	109.144	110.367	9.78578	9.48366	0	4.11728	0	0	2	1	50	52	52	50	1	2	1	1	0	0	5.71545	5.62432	143.142	139.088	25.0392	26.4941	2.55758	5.38961	143.142	139.088	8.18766	13.874	0.440249	1.47024	88	81	8	11	1	2	88	81	8
142	165.683	167.505	0.844825	1.09418	71.799	72.0047	93.0387	94.4061	0	0	0	0	0	0	1	4	68	62	39	42	0	0	0	0	0	0	3.88681	4.12488	147.205	123.506	12.5662	17.5958	0	10.2541	147.205	123.506	5.91114	15.0122	0	1.13734	99	83	4	6	0	4	99	83	5
143	195.265	195.917	1.90255	1.82148	52.2225	53.1156	121.585	129.401	19.5551	11.5784	0	0	0	0	3	3	53	51	47	51	5	3	0	0	0	0	4.87198	4.85763	161.012	149.26	24.5783	17.8471	0	10.198	161.012	149.26	8.95268	18.3479	0.721867	0.263028	92	84	8	5	0	4	92	84	7
144	196.966	199.778	0.772553	0.636909	61.4978	53.2919	121.501	127.816	13.195	18.0333	0	0	0	0	1	2	54	49	50	53	3	4	0	0	0	0	5.25607	5.1998	157.249	146.217	24.3042	27.5279	4.33099	10.2425	157.249	146.217	11.0821	12.0018	0	3.78827	93	83	8	9	1	4	93	83	6
145	171.038	176.096	0.834069	1.32453	70.3848	56.6584	92.9334	111.031	6.88535	7.08227	0	0	0	0	2	2	65	55	43	52	1	2	0	0	0	0	4.20353	4.31639	136.649	144.606	22.155	13.9036	3.875	7.66679	136.649	144.606	8.35907	7.77452	0	2.14468	96	95	8	6	1	2	96	95	6
146	228.079	240.416	1.03324	0	55.4722	57.8039	143.172	136.556	23.0052	40.6349	5.39624	5.42156	0	0	0	0	51	44	50	55	7	9	1	1	0	0	5.87786	6.12291	166.125	158.169	36.5252	44.4768	4.11032	12.8306	166.125	158.169	21.12	24.0646	0.197666	0.875676	82	77	11	14	1	4	82	77	14
147	185.115	191.024	1.15904	0.596638	46.7286	42.3515	131.015	139.634	6.2118	8.44238	0	0	0	0	3	1	39	40	56	57	2	2	0	0	0	0	4.4108	5.37463	157.99	131.657	17.4753	35.7909	0	5.68204	157.99	131.657	9.64951	13.6281	0	4.26606	86	72	6	14	0	2	86	72	8
148	203.343	211.603	0.454961	0.89847	61.037	59.2673	141.851	135.742	0	15.6951	0	0	0	0	0	1	59	56	54	54	2	4	0	0	0	0	5.03014	4.93154	170.281	170.566	19.3098	20.4767	0	9.50563	170.281	170.566	13.6466	8.61107	0.10561	2.44354	98	96	7	7	0	3	98	96	9
149	157.709	161.841	1.53132	0.675404	87.8291	71.8058	68.3486	80.6965	0	8.6635	0	0	0	0	3	2	78	71	33	39	0	2	0	0	0	0	4.1209	4.69414	146.502	134.562	8.02092	21.9171	0	0	146.502	134.562	3.18603	4.8696	0	0.492544	106	96	3	10	0	0	106	96	5
150	162.902	176.575	1.3466	0.455803	60.691	61.7796	100.865	114.34	0	0	0	0	0	0	4	1	62	63	45	47	0	0	0	0	0	0	3.73581	4.12118	144.697	148.664	12.8191	17.2158	0	0	144.697	148.664	5.38659	8.15871	0	2.53652	99	95	5	7	0	0	99	95	7
151	183.463	194.331	0.748029	0	80.6587	74.2956	102.056	112.516	0	7.51979	0	0	0	0	3	0	72	65	39	50	3	2	0	0	0	0	4.56441	4.74538	148.488	141.144	21.7653	21.022	3.50275	15.5662	148.488	141.144	7.14222	15.9369	2.56493	0.661641	97	92	8	9	1	5	97	92	8
152	198.528	203.152	0.410896	0.627737	64.8451	70.0698	106.69	105.922	26.5821	20.7866	0	5.74583	0	0	2	2	66	65	41	41	5	5	0	1	0	0	5.28327	5.74248	153.938	142.015	30.2092	39.3231	0	0	153.938	142.015	12.9771	21.326	1.40428	0.488262	96	88	9	13	0	0	96	88	7
153	85.8489	87.1691	2.69149	0	21.6908	25.2468	61.4666	61.9223	0	0	0	0	0	0	0	0	20	21	27	27	1	0	0	0	0	0	4.39054	4.03157	69.1269	64.2796	7.65282	10.3376	2.64331	0	69.1269	64.2796	6.42587	10.2152	0	2.33678	39	34	3	4	1	0	39	34	5
154	87.2535	86.087	1.07685	0	30.3684	28.396	55.8082	57.691	0	0	0	0	0	0	0	0	25	21	23	27	0	0	0	0	0	0	4.01808	3.96112	67.7832	56.8753	13.548	14.7911	0	2.01086	67.7832	56.8753	3.73072	5.22836	2.1916	7.1814	39	31	4	6	0	1	39	31	3
155	67.958	68.4272	0.403229	1.46838	33.1595	27.2406	34.3952	39.7182	0	0	0	0	0	0	1	2	28	27	19	19	0	0	0	0	0	0	3.80122	3.38799	62.7159	45.7354	2.99729	13.674	0	0	62.7159	45.7354	2.24476	8.09154	0	0.926209	44	33	1	7	0	0	44	33	3
156	76.0168	77.1802	2.00073	0.158978	22.3431	29.536	51.673	47.4852	0	0	0	0	0	0	2	1	26	28	21	20	0	0	0	0	0	0	3.32284	3.62582	65.9717	64.2789	9.37869	6.9231	0	2.38553	65.9717	64.2789	0.666437	3.59264	0	0	43	41	4	3	0	1	43	41	2
157	80.0417	82.2928	1.1779	0.66188	22.6795	23.0766	56.1843	58.5543	0	0	0	0	0	0	1	2	23	20	24	26	0	0	0	0	0	0	3.50289	3.80832	74.1686	49.9386	5.10248	20.5493	0	0	74.1686	49.9386	0.770694	11.8049	0	0	45	33	2	8	0	0	45	33	1
158	79.1373	88.6076	0.291509	0	29.1615	28.5699	49.6842	60.0378	0	0	0	0	0	0	0	0	27	23	22	26	0	0	0	0	0	0	3.54188	4.07033	64.9567	53.5458	10.605	17.577	0	2.40332	64.9567	53.5458	3.57565	7.50672	0	7.57483	42	31	4	7	0	1	42	31	3
159	62.4054	63.5751	1.56843	0	20.2471	26.6739	40.5898	36.9011	0	0	0	0	0	0	0	0	23	25	20	18	0	0	0	0	0	0	3.551	3.62914	57.2914	52.4048	3.10642	3.98268	0	0	57.2914	52.4048	2.0075	7.18757	0	0	40	36	2	2	0	0	40	36	1
160	88.3587	91.6347	2.23232	0	8.77815	17.0246	77.3482	74.61	0	0	0	0	0	0	1	0	14	14	31	32	0	0	0	0	0	0	3.54325	3.57722	78.4011	71.8702	6.48313	10.2969	0.434609	2.3917	78.4011	71.8702	2.69026	6.80958	0.349531	0.266297	39	35	2	4	1	2	39	35	3
161	68.7432	71.2101	2.02925	1.02254	28.7963	25.9988	37.9176	44.1888	0	0	0	0	0	0	2	3	28	25	17	19	0	0	0	0	0	0	3.37887	3.88775	57.4704	42.5124	8.41683	18.4703	0	2.43062	57.4704	42.5124	2.85592	6.36467	0	1.43212	41	30	3	8	0	1	41	30	3
162	94.7183	99.2045	0.752255	0.877477	18.0043	14.5546	75.9617	83.7724	0	0	0	0	0	0	0	2	16	12	32	34	0	0	0	0	0	0	4.03207	4.14625	71.9409	70.6518	15.398	9.60356	0	9.53382	71.9409	70.6518	7.37932	5.30482	0	4.11052	38	37	5	3	0	3	38	37	5
163	86.8147	88.1314	1.21518	0.649427	16.1803	22.2954	64.5896	54.2913	4.82968	10.8952	0	0	0	0	0	1	17	17	24	22	2	3	0	0	0	0	4.96208	5.05289	49.1651	42.1886	25.745	23.99	4.30436	5.58669	49.1651	42.1886	5.79975	14.6778	1.80057	1.68826	28	21	9	8	1	2	28	21	4
164	70.6451	76.4252	1.80574	0	19.9712	20.3951	48.8682	56.0301	0	0	0	0	0	0	1	0	21	18	20	25	1	0	0	0	0	0	4.1967	4.15803	46.8344	44.0866	14.6345	11.8858	0	4.73697	46.8344	44.0866	9.17629	15.1203	0	0.595501	30	25	5	5	0	2	30	25	8
165	68.1416	67.6631	0.978992	0	14.1044	20.0291	53.0583	43.4365	0	4.19748	0	0	0	0	0	0	15	17	21	18	0	1	0	0	0	0	3.97633	4.34412	52.3295	46.6923	11.0377	12.3293	0	0	52.3295	46.6923	4.77441	6.20822	0	2.43322	28	24	4	5	0	0	28	24	4
166	68.3978	69.8542	1.38094	0.41103	25.8178	24.6058	36.7577	40.1335	4.4413	4.70382	0	0	0	0	1	1	27	24	13	16	1	1	0	0	0	0	4.59884	4.46937	55.3714	49.8905	8.25379	13.731	0	2.89515	55.3714	49.8905	4.77259	3.3375	0	0	36	34	3	5	0	1	36	34	3
167	71.2958	75.6836	0.682011	0	31.6276	27.0895	38.9861	48.5941	0	0	0	0	0	0	0	0	27	22	18	23	0	0	0	0	0	0	3.09094	3.66342	68.2773	68.2663	2.06264	4.36751	0	0	68.2773	68.2663	0.955829	1.86497	0	1.18484	42	39	1	2	0	0	42	39	2
168	76.4496	78.8978	2.02081	0.516025	37.8442	30.1207	36.5846	48.2611	0	0	0	0	0	0	0	1	33	26	17	23	0	0	0	0	0	0	3.91931	3.8319	67.7402	54.5672	4.06582	13.396	2.84048	2.69735	67.7402	54.5672	1.80308	6.52459	0	1.71273	45	36	2	6	1	1	45	36	2
169	58.4021	59.8575	1.00762	0.454949	22.2568	19.9179	35.1377	39.4847	0	0	0	0	0	0	2	2	24	21	14	17	0	0	0	0	0	0	3.66009	3.4724	49.4803	31.2048	1.968	10.2696	3.75559	8.89647	49.4803	31.2048	3.19828	6.97762	0	2.50905	35	24	1	5	1	3	35	24	3
170	72.4112	73.6514	0.861942	0.540315	15.958	14.0593	55.5913	59.0518	0	0	0	0	0	0	2	2	16	13	22	25	0	0	0	0	0	0	3.73862	3.87911	64.6054	54.324	6.52569	12.1128	0	3.47349	64.6054	54.324	1.28012	1.26117	0	2.47991	37	31	2	5	0	1	37	31	1
171	70.8293	70.2322	1.04358	0	23.8956	24.0263	45.8901	46.2059	0	0	0	0	0	0	0	0	22	21	18	21	2	0	0	0	0	0	4.47176	4.09678	57.279	58.5567	8.96034	4.24329	0	2.75353	57.279	58.5567	4.58992	4.67861	0	0	36	35	3	3	0	1	36	35	3
172	79.602	80.0695	0.704447	0	20.7036	21.5872	38.8621	24.3029	19.3318	29.9511	0	4.2283	0	0	0	0	17	18	15	10	3	7	1	1	0	0	5.62869	5.89431	66.2064	52.9284	6.25243	19.3417	0	0	66.2064	52.9284	4.53401	6.63067	2.60913	1.16878	30	25	2	7	0	0	30	25	2
173	85.9243	88.5349	0.4171	0.0633035	12.0891	13.3988	69.7204	71.5267	3.69767	3.54609	0	0	0	0	0	1	13	12	27	27	1	1	0	0	0	0	4.79867	5.03275	68.6128	71.089	14.1438	10.7023	0	1.93985	68.6128	71.089	3.16765	4.19979	0	0.603994	31	31	5	4	0	1	31	31	5
174	76.7529	80.1353	0.699809	0	25.7499	24.7218	46.182	46.6768	4.12118	8.73668	0	0	0	0	1	0	26	25	18	19	1	2	0	0	0	0	4.18022	4.78426	62.2367	56.2994	10.3445	14.4864	0	0	62.2367	56.2994	4.17178	6.44142	0	2.90804	38	34	4	5	0	0	38	34	4
175	62.1039	66.613	1.16501	0.497227	25.6172	22.1844	35.3217	43.9314	0	0	0	0	0	0	4	2	27	22	15	22	0	0	0	0	0	0	3.78892	3.44422	57.5072	48.0841	4.59672	7.48742	0	6.19415	57.5072	48.0841	0	4.84732	0	0	44	38	2	3	0	2	44	38	0
176	72.4629	75.6925	0.788815	1.27985	17.8132	19.5635	53.8609	50.8667	0	3.98249	0	0	0	0	2	3	20	19	23	22	0	1	0	0	0	0	3.79009	4.61407	68.466	70.243	0	2.34125	0	0	68.466	70.243	3.99692	3.10823	0	0	42	41	0	1	0	0	42	41	3
177	90.3049	96.7615	0.465547	0.572428	30.7835	32.303	59.0558	60.3074	0	3.57869	0	0	0	0	1	2	29	25	24	26	0	1	0	0	0	0	3.74569	4.24759	74.0207	71.3291	9.77281	14.222	0	1.36258	74.0207	71.3291	6.51137	8.36886	0	1.47892	44	40	4	6	0	1	44	40	6
178	87.2952	84.0615	0.907769	0	24.4751	27.6158	61.9123	52.6823	0	3.76342	0	0	0	0	0	0	21	23	28	25	0	1	0	0	0	0	3.4043	4.21064	63.4628	68.7002	20.2477	9.45825	0	0	63.4628	68.7002	3.58472	4.84156	0	1.06158	38	39	7	4	0	0	38	39	4
179	68.0648	67.3237	0.501187	0.641074	12.2363	13.6551	50.9572	48.5509	4.37009	4.47665	0	0	0	0	2	2	14	14	19	19	1	1	0	0	0	0	4.71052	5.001	45.6053	37.138	15.6554	18.4138	0	3.77383	45.6053	37.138	6.80408	7.99817	0	0	26	23	6	6	0	2	26	23	4
180	94.056	97.5456	1.47329	0	24.7016	26.7145	67.8811	63.0681	0	7.76306	0	0	0	0	0	0	24	23	26	26	1	2	0	0	0	0	4.16686	4.66952	75.2754	74.2566	13.0873	13.2072	0	1.43901	75.2754	74.2566	4.4339	8.64277	1.25942	0	44	39	4	5	0	1	44	39	2
181	124.461	124.865	0.841272	0	21.6238	24.9821	94.0697	91.9958	7.926	7.88757	0	0	0	0	0	0	18	19	38	37	2	2	0	0	0	0	4.7658	4.65769	101.935	83.731	12.0594	23.2745	3.29251	3.74165	101.935	83.731	4.91227	12.6227	2.26181	1.4956	46	41	4	8	1	1	46	41	5
182	78.1539	81.9247	2.44471	0	24.1673	25.4464	38.9602	43.1606	12.5816	13.3176	0	0	0	0	0	0	24	22	15	18	4	3	0	0	0	0	5.11593	5.18647	57.8418	54.4898	12.6468	15.859	0	2.75164	57.8418	54.4898	6.19458	8.82423	1.4707	0	35	30	4	5	0	1	35	30	3
183	103.969	102.103	2.63678	0	20.7753	26.5464	76.3422	64.2715	4.21472	11.2854	0	0	0	0	0	0	18	23	31	26	3	3	0	0	0	0	4.66881	5.11497	92.5599	77.4527	5.27329	19.4286	0	0	92.5599	77.4527	5.20734	2.81821	0.928514	2.40381	44	41	2	8	0	0	44	41	5
184	110.265	106.467	0.202228	0	29.0587	25.1775	64.0394	63.2495	16.9645	18.04	0	0	0	0	1	0	21	23	27	26	4	4	0	0	0	0	5.30377	5.15414	75.013	63.1668	21.2423	19.3428	4.96303	11.9621	75.013	63.1668	6.90568	4.41496	2.1408	7.58038	38	34	7	6	1	4	38	34	5
185	107.425	103.29	1.6051	1.06073	22.0519	28.4869	83.7681	73.7426	0	0	0	0	0	0	0	2	23	24	34	31	0	0	0	0	0	0	3.78017	3.67287	95.9121	95.3111	7.20949	3.77965	0	2.42424	95.9121	95.3111	4.30352	1.77522	0	0	51	52	3	2	0	1	51	52	3
186	94.9562	97.9812	0.745053	0.883564	23.9826	25.1255	70.2285	71.9721	0	0	0	0	0	0	0	2	28	25	30	31	0	0	0	0	0	0	3.25775	3.71742	82.3671	79.5099	6.96095	6.23021	0	3.63086	82.3671	79.5099	5.62809	8.6102	0	0	48	47	3	3	0	1	48	47	7
187	82.9684	84.1692	2.32228	0	13.1541	13.3198	67.492	66.3795	0	4.46991	0	0	0	0	0	0	14	10	25	28	0	1	0	0	0	0	4.15966	4.70418	59.3284	69.7203	14.0606	3.6914	0	6.15854	59.3284	69.7203	7.85258	4.59888	1.72683	0	30	33	4	1	0	2	30	33	4
188	81.9652	84.2752	1.34602	2.71361	32.636	29.6657	47.9832	48.0068	0	3.88907	0	0	0	0	5	6	31	27	21	23	0	1	0	0	0	0	4.13722	4.1896	55.6904	61.6932	13.5694	6.77703	4.70817	9.21881	55.6904	61.6932	6.36266	6.09003	1.63459	0.496083	45	43	5	3	1	4	45	43	5
189	87.2543	82.8595	1.73666	0	12.252	17.0691	73.2656	61.2048	0	4.5856	0	0	0	0	0	0	13	13	26	27	2	1	0	0	0	0	4.45006	4.53396	62.5371	57.3117	17.6685	16.003	0	2.21977	62.5371	57.3117	7.04876	2.87608	0	4.44891	29	30	6	5	0	1	29	30	6
190	77.4166	82.9092	2.51843	0	10.6931	20.2543	64.2051	60.5093	0	2.14559	0	0	0	0	2	0	12	15	26	24	0	1	0	0	0	0	4.01071	4.33157	59.52	59.0078	11.1351	15.8024	0	0	59.52	59.0078	6.76154	5.95337	0	2.14559	33	27	3	7	0	0	33	27	4
191	76.9699	83.5965	0.619223	0	16.0121	18.3809	56.3553	56.8365	3.98331	8.37906	0	0	0	0	0	0	18	16	20	22	2	2	0	0	0	0	4.83812	5.23841	54.3607	39.8963	7.93092	21.2145	5.87845	9.00963	54.3607	39.8963	8.13652	9.36379	0.663255	4.11222	28	20	4	7	2	3	28	20	5
192	77.644	79.5515	1.24625	0	18.2239	22.5105	53.4721	52.9474	4.70175	4.09367	0	0	0	0	0	0	18	19	19	19	2	1	0	0	0	0	5.08977	5.17078	48.493	59.808	16.331	13.2715	0	0	48.493	59.808	12.82	3.78487	0	2.68714	28	30	5	4	0	0	28	30	6
193	91.0386	87.3969	1.79139	0	20.5941	16.3198	64.6197	66.7859	4.03341	4.29117	0	0	0	0	1	0	16	14	25	28	1	1	0	0	0	0	4.68643	4.4662	75.9085	70.5916	11.6907	9.17607	0	2.37794	75.9085	70.5916	3.43944	4.28207	0	0.969211	37	33	4	5	0	1	37	33	2
194	77.7021	77.9594	0.753673	0.406154	24.6596	16.4697	47.918	57.0999	4.37093	3.9836	0	0	0	0	1	1	19	18	21	22	1	1	0	0	0	0	4.55323	4.46091	60.1043	46.8167	5.69385	14.6851	7.47007	11.9825	60.1043	46.8167	4.43395	3.87127	0	0.603799	35	29	2	5	2	4	35	29	3
195	71.7969	73.67	0.378175	0.945702	27.3507	23.4696	44.068	45.7768	0	3.47795	0	0	0	0	1	2	23	18	18	21	0	1	0	0	0	0	4.05228	4.19799	60.0487	63.4543	7.89006	1.97275	0	3.65345	60.0487	63.4543	3.85812	4.58952	0	0	35	37	3	1	0	1	35	37	4
196	80.2873	76.0912	0.827651	0	26.2071	18.8226	53.2525	53.0644	0	4.20424	0	0	0	0	0	0	23	19	20	23	0	1	0	0	0	0	4.06151	4.39559	59.9104	51.1327	8.66919	17.006	5.90171	2.12731	59.9104	51.1327	5.80603	4.73274	0	1.09241	33	32	3	6	2	1	33	32	5
197	72.9268	72.1029	2.01319	0	26.5204	24.5527	44.3932	40.3336	0	7.21654	0	0	0	0	0	0	24	24	18	17	1	2	0	0	0	0	5.03393	4.53474	52.1215	47.6313	14.2995	8.44794	3.86018	8.3446	52.1215	47.6313	1.82809	7.07941	0.817505	0.599576	34	28	5	4	1	2	34	28	2
[truncated: 38 more columns]

## Sheet: GPSports DataBase
Trial	TotalDistSystem	TotalDistVicon	DistSystemSpeed0	DistViconSpeed0	DistSystemSpeed1	DistViconSpeed1	DistSystemSpeed2	DistViconSpeed2	DistSystemSpeed3	DistViconSpeed3	DistSystemSpeed4	DistViconSpeed4	DistSystemSpeed5	DistViconSpeed5	TimeSystemSpeed0	TimeViconSpeed0	TimeSystemSpeed1	TimeViconSpeed1	TimeSystemSpeed2	TimeViconSpeed2	TimeSystemSpeed3	TimeViconSpeed3	TimeSystemSpeed4	TimeViconSpeed4	TimeSystemSpeed5	TimeViconSpeed5	TopSpeedSystem	TopSpeedVicon	DistSystemAcc0	DistViconAcc0	DistSystemAcc1	DistViconAcc1	DistSystemAcc2	DistViconAcc2	DistSystemDec0	DistViconDec0	DistSystemDec1	DistViconDec1	DistSystemDec2	DistViconDec2	TimeSystemAcc0	TimeViconAcc0	TimeSystemAcc1	TimeViconAcc1	TimeSystemAcc2	TimeViconAcc2	TimeSystemDec0	TimeViconDec0	TimeSystemDec1
1	588.973	594.189	0.345004	0.109745	25.4425	15.3169	366.196	318.499	187.072	249.531	9.91721	10.7314	0	0	3	3	150	134	1063	940	431	569	16	17	0	0	6.32496	6.72977	467.47	461.266	50.3932	45.1108	23.1746	24.3717	467.47	461.266	25.5272	32.1562	22.4082	31.2836	1192	1170	164	152	77	98	1192	1170	106
2	537.265	549.007	0.453465	0.0635754	32.3515	18.5953	487.186	493.372	17.2738	36.9758	0	0	0	0	3	2	175	156	1500	1475	38	83	0	0	0	0	4.83514	4.90883	431.756	444.496	56.0389	44.9374	10.826	11.4138	431.756	444.496	28.0876	30.2422	10.5565	17.9174	1273	1271	195	180	37	50	1273	1271	137
3	559.051	576.748	0.128432	0.200154	40.8723	19.0416	473.406	486.496	44.645	71.0103	0	0	0	0	3	4	218	158	1398	1399	100	158	0	0	0	0	5.01891	5.37705	425.377	452.297	57.4925	37.8767	34.2969	29.8807	425.377	452.297	30.7102	35.8336	11.1747	20.8598	1185	1228	169	134	101	118	1185	1228	173
4	564.797	585.351	0	0	25.9813	16.1524	483.684	480.377	55.1316	88.8219	0	0	0	0	0	0	160	132	1443	1398	128	201	0	0	0	0	4.92761	4.99876	464.983	470.916	53.5561	49.3622	6.52018	8.87224	464.983	470.916	27.0846	39.0291	12.6535	17.1714	1302	1269	191	190	23	40	1302	1269	135
5	547.972	588.772	0.466917	0.0921171	40.9733	21.281	476.242	439.405	30.2898	127.994	0	0	0	0	3	2	186	187	1472	1251	69	290	0	0	0	0	5.097	5.2257	441.641	469.564	47.1069	36.1948	14.8041	22.5515	441.641	469.564	33.0523	29.4723	11.368	30.9892	1282	1227	160	142	47	103	1282	1227	159
6	546.629	571.294	0.255837	0	31.338	24.3935	454.933	407.883	60.1015	139.018	0	0	0	0	1	0	205	221	1386	1197	139	313	0	0	0	0	5.01827	5.35946	435.615	447.923	48.9752	40.8423	19.4253	21.5587	435.615	447.923	29.8703	34.4891	12.7428	26.481	1242	1202	171	161	68	102	1242	1202	151
7	506.134	500.082	0.465293	0	47.404	27.4351	458.265	472.647	0	0	0	0	0	0	3	0	288	237	1514	1568	0	0	0	0	0	0	4.02801	4.02309	436.968	431.589	40.9299	29.5488	1.6149	3.8837	436.968	431.589	22.2304	29.5892	4.39145	5.47128	1467	1459	159	142	7	19	1467	1459	138
8	551.097	498.284	0.254162	0	30.4705	26.0226	516.455	472.262	3.9174	0	0	0	0	0	2	0	182	224	1596	1566	10	0	0	0	0	0	4.24344	4.02307	470.544	430.444	36.3187	28.5745	8.7159	4.10632	470.544	430.444	24.8558	30.2361	10.6627	4.92308	1425	1447	141	138	31	20	1425	1447	120
9	525.34	531.636	1.48522	0.197652	45.9667	25.4095	477.888	506.029	0	0	0	0	0	0	25	18	292	224	1531	1606	0	0	0	0	0	0	4.01908	4.12518	439.911	448.468	43.8857	33.0545	10.7491	10.2817	439.911	448.468	26.8014	31.7834	3.99246	8.0491	1435	1454	163	145	34	48	1435	1454	176
10	509.129	526.239	0.962509	0.34211	33.2031	27.8712	474.964	498.025	0	0	0	0	0	0	20	16	226	237	1576	1569	0	0	0	0	0	0	4.09839	4.08082	439.709	449.121	33.4439	31.2816	8.65527	8.58678	439.709	449.121	19.5446	23.533	7.77616	13.7167	1465	1436	134	149	33	42	1465	1436	125
11	500.732	513.862	0.679696	0.0326292	42.6726	31.0669	457.027	482.763	0.352578	0	0	0	0	0	18	17	243	274	1575	1546	1	0	0	0	0	0	4.09534	3.92124	434.567	438.094	35.6837	31.6869	5.34522	4.27172	434.567	438.094	22.113	28.1707	3.02302	11.6385	1507	1444	138	162	17	24	1507	1444	144
12	495.241	498.328	2.07744	0	34.9812	26.0715	456.947	472.257	1.235	0	0	0	0	0	15	0	241	225	1531	1565	3	0	0	0	0	0	4.21485	4.02404	424.078	430.658	36.9987	29.2524	6.3246	3.698	424.078	430.658	19.1222	30.8372	8.71726	3.88273	1403	1447	159	143	26	18	1403	1447	129
13	424.413	395.417	0	0.0421615	23.0624	17.9508	385.197	377.424	16.1533	0	0	0	0	0	0	5	142	165	1249	1260	39	0	0	0	0	0	4.41182	4.07605	364.505	343.394	27.1552	20.4008	11.9118	9.70428	364.505	343.394	13.8194	12.5556	7.02146	9.36238	1149	1163	99	98	44	47	1149	1163	81
14	372.283	368.02	0.0876	0	29.8079	17.6125	341.175	350.407	1.21199	0	0	0	0	0	1	0	195	155	1169	1213	3	0	0	0	0	0	4.25656	3.95736	322.902	320.243	29.1701	22.6042	1.33866	2.22606	322.902	320.243	15.2343	17.0294	3.63787	5.91699	1114	1113	119	116	5	12	1114	1113	100
15	384.202	377.039	0.629781	0.069753	29.8476	18.6709	353.725	358.299	0	0	0	0	0	0	7	3	199	165	1197	1235	0	0	0	0	0	0	3.98175	3.95512	329.84	328.901	28.976	22.932	9.95749	2.07894	329.84	328.901	12.456	16.1375	2.97296	6.98996	1125	1146	116	117	31	11	1125	1146	96
16	370.854	387.747	0.735078	0.0296452	23.0565	15.8649	346.673	371.853	0.389537	0	0	0	0	0	8	3	152	138	1232	1252	1	0	0	0	0	0	4.05105	3.96101	325.143	338.608	25.4581	22.2729	3.54595	3.85367	325.143	338.608	12.7083	17.893	3.9988	5.11981	1155	1141	105	110	14	19	1155	1141	88
17	355.494	389.651	0	0	32.2251	16.2842	320.436	373.366	2.8328	0	0	0	0	0	0	0	191	142	1204	1260	7	0	0	0	0	0	4.38499	3.96142	308.546	338.511	29.0852	22.5106	0.875997	4.34708	308.546	338.511	15.8394	19.3834	1.14726	4.89817	1160	1137	113	113	3	21	1160	1137	114
18	355.502	358.837	0.882425	0.0555388	26.5202	18.2154	328.099	340.567	0	0	0	0	0	0	9	2	183	161	1151	1180	0	0	0	0	0	0	3.90294	3.95619	309.197	314.215	25.8817	20.7173	3.78181	1.92924	309.197	314.215	13.4831	15.5894	3.1582	6.38607	1080	1105	114	107	15	10	1080	1105	102
19	218.221	217.087	3.72197	0.834958	33.6163	28.8058	117.573	111.907	27.3425	33.6081	31.7113	32.3745	4.25625	9.55589	67	35	151	169	453	442	53	70	53	54	6	13	7.26815	7.60575	147.411	152.252	29.8921	25.3537	15.6318	10.3296	148.526	152.252	19.0038	13.9449	6.37734	15.2062	570	587	69	65	38	39	572	587	81
20	330.319	326.207	4.35354	1.59871	75.0277	65.4153	111.238	115.975	51.1301	39.7361	75.6619	73.6359	12.9083	29.8466	104	92	574	551	466	488	88	71	113	120	18	41	7.48759	7.85403	193.354	210.707	44.4665	33.194	34.954	18.5734	197.997	210.707	39.9642	27.0522	17.5816	36.6803	997	1114	125	73	73	61	1007	1114	130
21	312.145	306.469	2.6509	0.196237	123.103	117.512	82.0567	70.7455	51.8861	44.6369	41.5567	59.4313	10.8918	13.9471	25	9	747	760	296	275	103	93	67	97	15	19	7.52647	7.66609	209.621	219.993	34.7273	21.6464	22.8227	15.9794	209.152	219.993	22.7723	28.0845	22.7421	20.765	999	1043	77	49	50	48	997	1043	81
22	279.599	280.117	2.69612	0.622064	84.9188	84.111	96.9429	85.2584	46.5726	45.7994	39.9864	51.2326	8.48229	13.0935	52	29	656	699	431	385	93	94	65	84	12	18	7.41715	7.67423	179.62	199.495	42.3244	29.6933	23.814	14.5028	180.745	199.495	17.5633	18.924	16.5517	17.502	960	1073	126	71	56	48	960	1073	108
23	267.836	271.89	1.99954	0.0930822	36.9043	29.827	207.602	207.541	19.0572	29.1181	2.27294	5.31057	0	0	26	3	294	296	773	765	41	65	4	9	0	0	5.84948	6.12915	205.994	177.588	36.9778	45.1431	3.35526	6.9824	205.994	177.588	18.7713	32.1786	2.73796	9.99737	866	741	132	175	13	33	866	741	103
24	232.683	228.38	0	0	57.3764	42.9856	159.752	167.776	15.555	16.4875	0	1.13113	0	0	0	0	408	374	633	663	32	34	0	2	0	0	5.42454	5.61055	191.8	165.352	23.5286	29.1477	0.69866	4.14157	191.8	165.352	14.1899	20.1388	2.46605	9.59999	899	791	79	129	2	18	899	791	79
25	234.719	231.854	1.99361	0.15577	48.3708	41.3925	179.011	180.264	5.34357	10.0417	0	0	0	0	23	6	360	377	687	678	13	22	0	0	0	0	4.76851	4.99133	184.928	164.645	25.7132	26.2648	6.07017	8.84508	184.928	164.645	15.0045	25.0651	3.00383	7.0342	851	769	94	115	20	35	851	769	102
26	221.765	215.875	1.6594	0.363586	64.638	46.9614	140.185	149.315	13.5942	14.5888	1.68796	4.64583	0	0	18	12	498	460	535	571	28	31	3	8	0	0	5.71671	6.14639	181.302	152.539	22.0154	29.1157	3.31964	6.13641	181.302	152.539	11.9563	23.986	3.172	4.09721	895	797	82	125	10	26	895	797	75
27	177.768	176.374	0.498063	0	25.5568	21.4226	138.383	134.47	11.6757	17.0683	1.65429	3.41308	0	0	4	0	199	205	488	471	24	36	3	6	0	0	5.57691	5.71098	135.929	124.164	24.995	22.6774	3.25809	5.61051	135.929	124.164	11.0567	18.3882	2.52874	5.53384	546	501	86	84	11	27	546	501	58
28	268.449	272.357	1.32062	0.215506	42.9562	35.8539	223.378	225.007	0.794046	11.2805	0	0	0	0	16	8	253	240	813	809	2	27	0	0	0	0	4.19299	4.56283	215.808	192.267	19.6698	27.8895	4.48716	5.18591	215.808	192.267	26.4296	31.7438	2.05416	15.2709	868	801	73	114	17	24	868	801	107
29	263.065	256.213	2.71944	0.515588	51.1595	43.5384	191.661	193.286	16.9956	18.8722	0.529357	0	0	0	42	18	406	420	656	659	32	40	1	0	0	0	5.54489	5.44556	213.226	182.527	34.9481	26.6002	2.40371	4.80185	213.226	182.527	8.34192	18.9032	4.14488	23.3802	933	885	106	108	9	18	933	885	57
30	303.936	310.974	1.68684	0.228435	47.6945	36.2376	220.613	210.247	31.7598	61.4131	2.18253	2.84826	0	0	19	10	348	286	684	687	65	132	4	5	0	0	5.8364	5.69949	235.278	217.902	46.7189	30.5912	0.230582	3.73592	235.278	217.902	17.7964	37.882	3.91195	20.8628	909	862	97	109	2	16	909	862	92
31	240.459	237.293	4.1843	0.148585	58.8905	53.9632	167.013	169.838	8.18445	9.90807	2.18637	3.43604	0	0	57	12	458	502	592	587	17	21	4	6	0	0	5.63538	5.8178	182.119	165.168	34.5294	23.4847	5.24248	9.76667	182.119	165.168	15.6354	26.7701	2.93262	12.1037	880	814	116	108	17	42	880	814	94
32	262.544	264.384	2.80974	0.154954	60.7412	56.4324	174.928	175.731	24.0654	30.4081	0	1.65691	0	0	32	5	495	517	689	680	54	65	0	3	0	0	5.11514	5.59672	209.594	194.73	28.9314	29.9869	6.17233	6.76925	209.594	194.73	15.5319	28.4478	2.31469	4.44944	1024	953	107	132	20	31	1024	953	101
33	258.184	252.667	3.21575	0.222073	72.9472	65.3794	149.272	144.143	32.7496	42.9226	0	0	0	0	41	11	550	566	521	503	61	93	0	0	0	0	5.31817	5.3737	182.991	161.55	35.5972	29.4575	5.05946	8.09787	182.991	161.55	29.1672	29.4101	5.36971	24.1515	899	855	124	120	18	34	899	855	104
34	272.986	266.414	0.859059	0.110853	44.6783	40.9142	202.538	194.289	24.9107	31.1	0	0	0	0	17	7	366	389	701	675	56	69	0	0	0	0	5.13744	5.36413	215.919	196.249	28.701	29.2013	4.57377	7.03402	215.919	196.249	18.3205	23.19	5.47173	10.7404	905	840	100	124	14	27	905	840	89
35	240.372	232.845	4.04114	0.126045	58.2588	50.8283	156.478	154.27	21.5937	27.6209	0	0	0	0	30	3	397	417	474	471	38	48	0	0	0	0	5.14595	5.32272	180.907	164.886	34.6779	27.0766	5.13867	7.8028	180.907	164.886	18.7054	28.529	0.942473	4.55037	732	696	86	77	11	23	732	696	102
36	256.768	259.343	3.5484	0.237647	41.4524	34.8323	197.914	194.474	13.8533	29.7988	0	0	0	0	34	10	356	360	694	681	33	66	0	0	0	0	4.82128	5.14629	223.267	214.687	19.344	20.4298	1.30562	2.68692	223.267	214.687	11.5378	17.0015	1.31357	4.53779	974	934	65	83	4	10	974	934	60
37	234.209	231.766	3.18065	0.373712	42.2515	37.9117	168.629	161.28	17.9509	28.0242	2.19711	4.1757	0	0	50	21	335	363	635	610	40	63	4	7	0	0	5.79386	6.08267	175.355	156.238	32.0739	37.4358	6.86105	8.02688	175.355	156.238	13.7107	17.628	6.20865	12.437	829	762	105	144	21	28	829	762	73
38	236.684	234.824	3.2751	0.496651	56.5866	40.8674	164.94	174.042	11.8824	19.418	0	0	0	0	54	29	426	402	638	669	26	44	0	0	0	0	4.85434	4.87104	197.578	186.756	21.0442	21.5907	2.66376	3.87866	197.578	186.756	14.2071	17.964	1.19136	4.6341	962	914	80	96	9	21	962	914	83
39	248.618	245.887	1.70042	0.0232265	54.3968	46.6971	183.994	185.614	6.17153	8.92999	2.35505	4.62279	0	0	21	2	437	439	669	674	11	19	4	8	0	0	5.63909	5.79226	203.149	191.22	28.0403	22.1561	2.51809	7.03478	203.149	191.22	14.6636	22.8496	0.247378	2.62612	933	893	106	93	7	29	933	893	93
40	286.008	290.37	1.71897	0.183356	21.0876	21.5526	253.587	253.033	9.61475	15.6004	0	0	0	0	17	3	170	174	872	869	21	34	0	0	0	0	4.96802	5.17821	232.296	223.513	23.2427	24.7226	3.72862	6.40509	232.296	223.513	24.68	25.6258	2.06132	10.1033	872	812	84	101	15	28	872	812	93
41	241.345	238.593	4.1767	0.399899	57.6732	47.1826	170.406	170.635	9.08875	20.3761	0	0	0	0	52	18	477	466	622	641	20	46	0	0	0	0	4.66121	4.80519	184.684	179.359	34.9606	22.5384	4.46407	7.8859	184.684	179.359	15.0184	24.535	2.21765	4.27463	929	910	121	97	13	30	929	910	89
42	321.497	315.458	1.98335	0.165532	50.7861	42.4786	220.143	206.598	48.5844	63.3686	0	2.84748	0	0	13	7	217	213	710	685	105	135	0	5	0	0	5.17378	5.71673	260.474	241.721	39.5475	33.0311	2.01389	3.95455	260.474	241.721	16.6537	27.703	2.80772	9.04847	833	790	109	113	7	16	833	790	79
43	231.361	236.306	0.957387	0.100991	56.4578	53.8146	168.919	174.258	5.02597	8.13272	0	0	0	0	14	4	428	441	637	627	11	18	0	0	0	0	4.61105	4.98745	193.051	185.257	23.7569	22.4092	2.6352	5.67335	193.051	185.257	10.7592	19.8546	1.15817	3.11232	920	866	89	97	9	24	920	866	66
44	243.305	243.252	4.34416	0.404891	58.5899	54.667	148.499	154.543	31.8717	17.9814	0	15.6556	0	0	61	14	476	509	550	561	37	38	0	2	0	0	5.12034	5.77001	215.484	182.567	14.3423	36.1653	1.00961	2.8686	215.484	182.567	11.7775	18.2085	0.690979	3.4419	978	910	61	96	4	11	978	910	76
45	243.7	235.583	1.59212	0.252382	42.0331	46.385	177.997	164.072	22.0785	19.4426	0	5.43055	0	0	19	10	317	318	547	551	46	41	0	9	0	0	5.46734	6.34865	172.751	152.486	21.0671	22.2741	1.92254	2.80612	172.751	152.486	32.2483	16.3928	15.7117	41.6235	787	736	57	70	6	12	787	736	59
46	297.196	297.527	1.31028	0.139121	27.8033	24.6503	188.788	183.39	77.7572	87.6556	1.53747	1.69195	0	0	20	11	235	234	600	591	144	163	3	3	0	0	5.68489	5.5954	225.736	213.648	32.9533	38.6285	19.8943	11.3276	225.736	213.648	11.8135	22.0506	6.79914	11.8726	764	699	112	111	30	46	764	699	64
47	219.853	215.451	1.88488	0.233943	44.9021	41.7845	148.191	144.225	18.3662	21.4062	6.50887	7.80202	0	0	27	8	334	363	566	548	38	44	11	13	0	0	5.9668	6.28168	166.995	148.025	33.4572	29.1847	1.38689	5.62437	166.995	148.025	15.1429	25.2854	2.8709	7.33177	772	714	99	106	5	22	772	714	80
48	246.901	250.114	0.575739	0	36.4449	34.4549	188.291	184.27	19.3299	29.7195	2.259	1.66916	0	0	6	0	226	243	617	582	40	63	2	3	0	0	5.60185	5.79351	200.668	159.033	25.9999	50.1171	2.04426	2.72265	200.668	159.033	16.1997	28.0586	1.98858	10.1828	703	641	83	113	5	11	703	641	82
49	187.839	178.326	3.4524	0.713285	44.9001	42.1658	123.836	114.084	15.6499	21.3629	0	0	0	0	47	28	321	344	437	420	29	42	0	0	0	0	4.99529	5.27946	151.827	128.099	20.7468	27.6035	4.78964	3.0322	151.827	128.099	9.2505	15.0628	1.22467	4.52812	674	620	72	107	16	15	674	620	64
50	245.307	232.642	1.6025	0	70.2904	50.4136	156.139	160.38	12.0189	16.4559	5.25602	5.39252	0	0	21	0	423	455	577	557	27	36	9	9	0	0	5.95714	6.23539	201.853	182.029	24.659	24.3838	0	0	201.853	182.029	15.421	18.8078	3.37361	7.42148	876	860	81	86	0	0	876	860	79
51	391.973	395.772	0	0.0889159	25.4645	20.9056	363.603	369.266	2.905	5.51164	0	0	0	0	0	2	196	196	1368	1360	7	13	0	0	0	0	4.27817	4.27824	353.251	349.476	21.2392	21.4978	2.86987	2.78126	353.251	349.476	13.0693	18.223	1.54339	3.79369	1343	1304	96	118	12	15	1343	1304	102
52	529.576	512.452	1.01649	0.213659	29.4721	29.6214	499.088	482.617	0	0	0	0	0	0	14	7	219	298	1753	1681	0	0	0	0	0	0	3.95884	3.77935	466.155	445.823	36.1848	32.4862	5.34198	4.73103	466.155	445.823	18.3759	22.4158	3.51905	6.99534	1633	1580	159	184	21	27	1633	1580	143
53	308.496	304.694	6.77854	0.954346	107.798	102.051	92.7468	87.163	46.5587	49.1441	42.4878	43.5251	12.1263	21.8563	128	52	866	928	413	408	96	100	69	71	17	30	7.25666	7.64124	212.107	218.879	34.4053	29.5827	25.8215	16.2796	212.974	218.879	22.6406	15.1069	13.8944	24.8458	1270	1354	93	66	63	52	1273	1354	109
54	306.371	303.216	5.54906	0.936515	103.491	95.8964	89.6108	84.268	53.866	49.9018	40.9451	49.46	12.909	22.7536	152	93	792	836	394	389	108	101	67	81	18	31	7.37614	7.68385	207.325	211.894	40.9724	34.4187	20.5382	13.8161	208.65	211.894	23.7811	16.7586	14.0406	26.3295	1225	1283	106	74	46	48	1229	1283	106
55	208.3	207.129	2.97204	0.312155	54.4997	57.3987	139.166	132.601	11.6622	13.3419	0	3.4759	0	0	40	14	454	471	525	524	24	28	0	6	0	0	5.5368	5.87115	169.484	150.723	14.5358	19.8814	5.33342	6.4267	169.484	150.723	16.7548	17.6035	2.19149	12.4952	868	821	62	88	19	25	868	821	82
56	237.563	232.481	3.40157	0.430951	60.1719	50.7671	162.887	162.38	7.02513	13.4187	4.07776	5.48486	0	0	53	13	458	478	601	604	15	30	7	9	0	0	5.87781	6.29969	198.087	189.781	23.5688	17.6781	2.4962	5.19556	198.087	189.781	12.1579	16.4278	1.25379	3.39907	964	948	87	77	9	19	964	948	66
57	224.309	223.014	4.31044	0.143291	52.7232	62.3607	154.453	144.571	12.8219	15.939	0	0	0	0	58	5	458	511	568	561	27	34	0	0	0	0	4.9764	5.13535	173.96	169.232	21.6418	18.8428	4.38636	4.25767	173.96	169.232	23.8179	18.1639	0.502711	12.5185	915	895	84	84	17	20	915	895	92
58	220.94	218.123	4.44647	0.359677	52.7787	49.7162	152.534	150.674	11.1808	17.373	0	0	0	0	84	27	458	517	592	576	25	39	0	0	0	0	4.80392	4.88521	177.99	161.141	20.9243	24.221	5.69127	6.59053	177.99	161.141	13.2655	20.2635	3.0693	5.90732	928	866	91	116	23	29	928	866	92
59	228.907	226.561	3.44187	0.243996	74.3508	72.0123	128.449	129.04	19.267	20.5976	3.39774	4.66731	0	0	52	13	633	672	481	477	42	44	6	8	0	0	5.67858	6.10652	173.705	157.122	32.2878	28.1219	1.36155	5.76509	173.705	157.122	19.7155	29.2209	1.83713	6.33186	981	926	110	108	6	26	981	926	101
60	88.7702	88.4044	1.78521	0.113021	30.1068	27.8038	54.2439	55.3658	2.63435	5.12178	0	0	0	0	21	5	269	282	217	215	6	11	0	0	0	0	4.47387	4.89426	65.721	61.0929	12.4902	11.4534	3.25417	3.48752	65.721	61.0929	6.25415	9.27765	1.05073	3.09294	397	360	50	61	13	18	397	360	46
61	108.968	100.871	13.5621	0.591338	24.8491	23.1459	61.8021	63.0658	8.75491	12.9448	0	1.12286	0	0	94	28	216	266	254	258	18	28	0	2	0	0	5.33321	5.56986	74.6811	69.4418	24.5302	13.2025	2.95438	4.35657	74.6811	69.4418	5.20924	10.5429	1.59333	3.32694	453	432	67	61	11	18	453	432	41
62	99.1342	98.9743	0.812941	0.10731	34.539	30.5764	63.7823	65.7397	0	2.55096	0	0	0	0	8	5	286	284	276	275	0	6	0	0	0	0	3.86329	4.324	80.5869	74.7834	10.9474	11.2035	1.82767	3.11091	80.5869	74.7834	4.76949	7.22371	1.00272	2.65279	469	441	44	56	8	14	469	441	38
63	105.693	103.921	5.11683	1.34187	29.9944	28.3806	70.5817	72.4623	0	1.73627	0	0	0	0	94	46	275	317	281	283	0	4	0	0	0	0	3.93005	4.32006	82.8399	76.4466	12.0939	12.0941	4.01541	3.32426	82.8399	76.4466	5.67718	10.1692	1.06651	1.88691	512	489	57	59	17	22	512	489	54
64	95.9111	93.3429	2.02649	0.427901	30.3592	25.7886	56.3001	54.9451	7.22527	12.1813	0	0	0	0	34	18	277	285	229	227	17	27	0	0	0	0	4.74933	4.74514	61.6466	57.5243	15.4627	12.1349	6.88482	7.299	61.6466	57.5243	9.30431	10.5658	2.61258	5.81891	388	375	64	63	21	28	388	375	68
[truncated: 38 more columns]

## Sheet: InmotioDataBase
Trial	TotalDistSystem	TotalDistVicon	DistSystemSpeed0	DistViconSpeed0	DistSystemSpeed1	DistViconSpeed1	DistSystemSpeed2	DistViconSpeed2	DistSystemSpeed3	DistViconSpeed3	DistSystemSpeed4	DistViconSpeed4	DistSystemSpeed5	DistViconSpeed5	TimeSystemSpeed0	TimeViconSpeed0	TimeSystemSpeed1	TimeViconSpeed1	TimeSystemSpeed2	TimeViconSpeed2	TimeSystemSpeed3	TimeViconSpeed3	TimeSystemSpeed4	TimeViconSpeed4	TimeSystemSpeed5	TimeViconSpeed5	TopSpeedSystem	TopSpeedVicon	DistSystemAcc0	DistViconAcc0	DistSystemAcc1	DistViconAcc1	DistSystemAcc2	DistViconAcc2	DistSystemDec0	DistViconDec0	DistSystemDec1	DistViconDec1	DistSystemDec2	DistViconDec2	TimeSystemAcc0	TimeViconAcc0	TimeSystemAcc1	TimeViconAcc1	TimeSystemAcc2	TimeViconAcc2	TimeSystemDec0	TimeViconDec0	TimeSystemDec1
1	412.667	413.256	0	0.0700404	22.5017	21.7477	390.165	390.128	0	1.30973	0	0	0	0	0	2	211	205	1443	1444	0	3	0	0	0	0	3.96768	4.22559	360.622	363.565	32.0016	20.1611	2.58023	8.33028	360.622	363.565	17.4628	17.3432	0	3.85678	1416	1371	139	103	10	45	1416	1371	89
2	436.786	439.586	0	0	25.2678	24.856	411.518	414.73	0	0	0	0	0	0	0	0	251	236	1482	1497	0	0	0	0	0	0	4.14738	3.99707	383.688	391.749	33.7198	23.4388	1.82543	1.36386	383.688	391.749	17.5527	18.3289	0	4.70543	1476	1450	153	132	7	7	1476	1450	97
3	442.057	441.085	0.0172627	0.0812012	26.5535	25.0974	412.751	412.758	2.73502	3.14845	0	0	0	0	1	2	260	258	1499	1499	6	7	0	0	0	0	4.35936	4.60271	381.814	387.393	34.5413	21.8241	2.87888	7.83112	381.814	387.393	22.8219	21.0359	0	3.00156	1473	1430	159	127	11	44	1473	1430	123
4	427.037	426.7	0	0.0731891	24.5041	25.0523	397.913	397.867	4.61973	3.70783	0	0	0	0	0	2	243	253	1457	1447	10	8	0	0	0	0	4.6179	4.85608	369.298	368.018	37.9048	26.0023	3.29198	10.2681	369.298	368.018	16.5421	20.0446	0	2.36669	1434	1374	167	133	12	50	1434	1374	97
5	442.329	441.177	0	0	24.5526	26.3124	417.777	414.864	0	0	0	0	0	0	0	0	219	240	1529	1508	0	0	0	0	0	0	3.57752	3.73043	397.253	395.387	32.7946	24.4128	0	1.45803	397.253	395.387	12.2817	18.6984	0	1.21982	1543	1487	143	133	0	8	1543	1487	62
6	478.965	480.525	0.0361444	0.334604	26.132	23.9166	447.11	456.273	5.68649	0	0	0	0	0	2	15	253	221	1573	1603	11	0	0	0	0	0	4.74353	4.00208	405.111	422.198	41.9247	27.4154	5.95753	5.96489	405.111	422.198	25.2608	20.2662	0.711032	4.67962	1517	1518	173	143	23	29	1517	1518	122
7	505.329	510.77	0	0	25.4068	26.5535	479.922	484.217	0	0	0	0	0	0	0	0	245	231	1653	1667	0	0	0	0	0	0	4.11	3.88459	429.192	449.704	44.2546	29.0828	0.600011	1.90327	429.192	449.704	30.8859	22.2881	0.395943	7.79175	1546	1560	191	157	4	11	1546	1560	154
8	515.571	514.063	0	0.0338065	29.3698	28.8208	481.493	485.209	4.70867	0	0	0	0	0	0	1	291	289	1682	1692	9	0	0	0	0	0	4.9106	3.77961	435.662	445.981	44.5605	33.2977	1.36988	4.38941	435.662	445.981	33.2035	23.3727	0.77547	7.02277	1598	1573	200	188	7	25	1598	1573	172
9	506.631	508.269	0	0.21419	27.4168	28.1605	479.214	479.894	0	0	0	0	0	0	0	7	279	266	1665	1671	0	0	0	0	0	0	3.98556	3.86549	425.059	440.272	49.5548	33.996	2.51289	5.39988	425.059	440.272	29.256	23.4418	0.247792	5.15917	1564	1557	212	179	11	27	1564	1557	155
10	501.804	493.342	0	0.274123	26.2567	28.1235	475.547	464.944	0	0	0	0	0	0	0	7	254	288	1643	1602	0	0	0	0	0	0	3.80809	3.77966	437.575	429.148	40.8781	30.8159	1.53863	4.3397	437.575	429.148	21.8118	22.1249	0	6.91336	1603	1507	178	176	6	25	1603	1507	110
11	351.543	346.651	0	1.11983	107.608	101.031	107.133	114.347	44.7268	53.7338	64.1429	50.3584	27.9316	26.0603	0	39	844	781	507	534	90	108	101	82	37	35	7.92447	8.11939	247.864	235.016	27.6454	35.6395	25.5611	20.5361	247.416	235.016	23.5376	30.9249	27.3832	24.5342	1321	1294	63	75	67	66	1320	1294	62
12	313.194	304.163	0.478835	0.914081	136.422	135.352	50.3623	41.2102	42.0111	54.4998	59.2419	56.7764	24.6776	15.4106	36	66	1131	1127	213	174	86	113	94	92	33	21	7.65442	7.57603	222.393	205.323	22.5448	37.9899	26.372	16.497	222.393	205.323	13.1549	17.5866	28.7294	26.7664	1366	1335	50	75	68	61	1366	1335	35
13	303.201	294.63	0.0701146	0.657413	81.2793	76.6904	97.2932	99.2786	36.4598	46.8045	65.4539	53.5537	22.6445	17.6457	2	34	636	585	398	417	73	94	102	87	30	24	8.01206	7.78278	198.37	196.443	17.7465	31.074	28.1927	16.4936	198.37	196.443	30.5602	19.1237	28.3311	31.4958	1025	1026	41	65	65	50	1025	1026	54
14	328.269	324.54	0.33301	0.359446	131.196	126.537	71.7362	76.7716	47.4067	52.4261	61.0361	54.4189	16.5607	14.0264	19	23	1019	996	329	350	97	107	96	88	23	19	7.18923	7.7459	230.351	224.321	33.1651	35.5524	19.4258	17.5186	230.351	224.321	19.3015	25.9491	26.0253	21.198	1339	1331	77	74	49	52	1339	1331	52
15	325.362	316.55	1.23999	1.9991	94.2861	93.2267	99.7771	92.9731	49.8494	51.4574	67.9817	61.706	12.228	15.1881	64	139	877	831	457	426	102	105	107	101	16	21	7.77901	7.47949	220.027	212.266	33.6307	39.1311	22.4495	16.5494	220.027	212.266	19.6111	24.4261	29.644	24.178	1353	1335	83	87	58	59	1353	1335	49
16	305.375	298.125	0	0.709171	84.8358	80.2188	99.7075	104.083	44.0267	53.6671	54.2265	37.5644	22.5782	21.8823	0	18	717	685	462	480	87	109	86	61	31	30	7.32	7.70296	216.484	204.321	23.9556	33.2374	24.603	16.8611	216.484	204.321	15.8104	21.125	24.5214	22.5807	1152	1125	59	71	63	59	1152	1125	43
17	314.292	304.046	0.143895	0.937572	112.934	117.441	81.4459	68.4227	46.5137	49.8425	51.5478	50.7547	21.7069	16.648	5	40	954	969	369	311	91	103	81	83	29	23	7.39942	7.42987	217.764	208.406	25.0762	38.7641	26.545	15.2372	217.989	208.406	16.4026	18.5894	28.5038	23.0494	1267	1257	63	83	75	59	1268	1257	45
18	300.282	293.753	0	0.0263723	93.0357	106.719	87.7568	75.9244	49.627	50.1804	47.1377	38.877	22.7243	22.0259	0	3	709	789	407	332	98	102	76	63	29	30	8.44245	7.6783	219.199	202.299	20.4487	28.7209	21.1455	17.9853	219.199	202.299	17.5337	22.5591	21.9543	22.1887	1100	1074	51	69	52	47	1100	1074	55
19	333.953	331.705	1.27414	0.88267	124.859	124.245	78.9838	81.0225	52.3582	50.0253	62.4886	55.8219	13.9887	19.7077	65	84	992	976	361	361	104	101	98	90	19	27	7.34	7.58991	235.422	224.201	32.4245	35.3984	19.1378	19.6056	235.422	224.201	22.6008	23.7483	24.3675	28.752	1390	1365	76	73	50	57	1390	1365	58
20	335.051	325.837	0	1.06819	66.9367	70.1109	127.703	117.953	43.7776	52.823	86.4015	64.5724	10.2324	19.3098	0	34	620	633	531	481	88	107	135	106	14	27	7.22224	7.41851	231.755	210.955	32.0016	38.5778	21.5412	20.8872	231.927	210.955	27.6244	25.7938	22.5947	29.6231	1131	1104	82	83	57	66	1131	1104	56
21	316.403	308.304	0.101592	0.976435	85.389	88.2923	106.762	96.3527	47.4883	51.5045	53.3101	53.8192	23.3521	17.3587	6	71	792	778	490	434	96	105	84	88	32	24	7.18603	7.39287	219.358	213.947	28.77	33.0265	20.6829	16.5396	219.358	213.947	25.5627	24.1044	22.0292	20.6869	1246	1228	71	75	57	58	1246	1228	68
22	331.343	327.358	0	0.0864878	118.976	115.32	79.9994	85.2244	47.8294	54.5783	72.8641	54.84	11.674	17.309	0	5	915	888	379	405	96	111	116	89	16	24	7.24956	7.45144	238.506	227.558	27.6273	35.7477	19.061	16.0371	238.653	227.558	20.857	25.163	25.2923	22.8529	1281	1259	67	76	49	49	1282	1259	55
23	291.873	285.71	0.010304	0.148405	21.0325	23.4763	214.036	203.465	53.276	54.5915	3.51795	4.02885	0	0	1	6	193	216	725	688	112	120	6	7	0	0	5.8781	5.87971	225.327	217.511	30.2393	31.3757	0.901382	7.91708	225.327	217.511	31.474	23.8793	3.93155	5.02746	810	770	97	108	3	30	810	770	114
24	227.326	222.601	0	0.274643	31.934	30.6034	189.999	191.723	5.39279	0	0	0	0	0	0	8	258	256	700	706	12	0	0	0	0	0	4.46572	4.14066	200.697	187.534	17.7121	18.8168	0.902311	1.86425	200.697	187.534	6.83002	11.3859	1.18436	3.0007	855	796	72	91	3	8	855	796	35
25	208.988	204.597	0	0.00499473	40.0631	40.4014	153.438	145.705	15.4869	18.4865	0	0	0	0	0	1	342	357	572	549	34	41	0	0	0	0	4.64412	4.87817	173.526	162.643	17.5097	17.168	2.11938	4.09184	173.526	162.643	12.2209	14.4805	3.61179	6.21393	799	740	71	83	6	17	799	740	58
26	237.148	235.074	0	0.0243121	34.1869	37.5335	198.027	191.719	4.93487	5.7969	0	0	0	0	0	1	314	340	692	663	11	13	0	0	0	0	4.51483	4.71041	205.864	195.314	21.8568	24.6328	0	3.94711	205.864	195.314	8.6321	8.04463	0.794955	3.1356	873	828	97	111	0	20	873	828	46
27	257.668	251.909	0.0198754	0	20.137	22.0336	178.861	175.199	51.9054	46.9915	6.74532	7.68454	0	0	2	0	172	194	634	622	109	99	11	13	0	0	5.96355	6.15096	202.724	185.142	28.9571	31.6788	2.16096	4.91727	202.724	185.142	22.3212	22.2545	1.50506	7.91623	747	693	93	103	6	17	747	693	76
28	273.619	261.689	0	0.0928358	37.2528	39.8339	179.746	169.368	50.6206	52.3942	5.99971	0	0	0	0	8	341	371	649	613	107	114	9	0	0	0	6.53182	5.32404	192.326	195.065	38.4225	31.8288	6.11219	4.55121	192.326	195.065	32.1878	23.9656	4.57034	6.27835	833	839	122	120	21	19	833	839	117
29	233.666	227.616	0.0648481	0.273736	61.217	56.3611	159.921	154.312	12.4626	16.67	0	0	0	0	2	15	522	495	609	613	27	37	0	0	0	0	4.6968	5.2565	209.588	188.696	10.2292	18.8568	1.50458	2.29917	209.588	188.696	9.24438	14.0416	3.09951	3.72311	1056	972	42	89	5	9	1056	972	45
30	237.21	232.268	0	0.178745	41.1941	40.0097	172.903	164.898	23.1127	27.1815	0	0	0	0	0	5	359	364	646	626	23	33	0	0	0	0	4.88944	5.25728	195.293	164.526	18.8078	26.1413	1.03288	3.66814	195.293	164.526	22.0757	33.1862	0	4.74667	851	774	75	114	3	13	851	774	99
31	218.077	212.605	0.173389	0.453269	37.1421	36.3628	180.762	175.789	0	0	0	0	0	0	15	28	333	339	652	633	0	0	0	0	0	0	4.12837	4.14868	186.081	174.247	15.2231	17.8215	2.12795	2.013	186.081	174.247	14.645	15.5247	0	2.99896	862	791	64	86	7	11	862	791	67
32	297.748	291.071	0.124255	0.270317	16.8002	19.4902	242.903	234.769	28.1338	26.0016	9.7867	10.5404	0	0	6	17	162	178	890	864	60	57	15	17	0	0	6.80078	6.61653	250.791	237.572	24.6583	23.6793	0.959678	2.75523	250.791	237.572	21.3387	24.4246	0	2.64039	976	933	76	83	3	11	976	933	78
33	241.841	233.92	0	0	47.6318	50.6237	158.802	151.683	27.7495	22.8927	7.65788	8.72046	0	0	0	0	416	436	567	552	57	49	12	15	0	0	6.76792	6.05212	180.507	181.754	26.2076	24.0417	6.28331	4.83819	180.507	181.754	26.9702	18.6146	1.87333	4.67165	834	854	93	79	18	21	834	854	98
34	208.827	198.488	0.457932	0.598192	46.3226	43.5531	156.314	147.448	5.73253	6.88869	0	0	0	0	20	47	435	436	583	551	12	16	0	0	0	0	4.8445	4.33555	175.499	165.773	17.5422	15.4844	0.622636	2.83469	175.499	165.773	12.8094	9.10098	2.35357	5.29516	910	890	70	67	3	14	910	890	57
35	232.811	227.427	0.114666	0.207264	50.6111	51.6424	171.02	165.345	11.0652	10.233	0	0	0	0	4	14	464	476	652	632	25	23	0	0	0	0	4.65361	4.67772	200.38	185.154	16.4769	18.635	0.43476	2.12641	200.38	185.154	15.3151	20.5844	0.204185	0.927802	1007	957	66	77	2	9	1007	957	69
36	195.752	191.971	0	0.269796	81.9924	82.1847	74.6334	69.8417	31.9531	31.5934	7.17337	8.08141	0	0	0	7	746	751	295	283	66	65	12	13	0	0	6.04204	6.5494	160.74	146.31	17.2307	20.9276	2.99355	4.26029	160.74	146.31	10.9323	14.1472	3.85551	6.32574	995	942	60	71	10	17	995	942	41
37	252.713	245.19	0	0	27.3858	33.3904	220.079	207.943	5.24764	3.85747	0	0	0	0	0	0	238	289	823	775	12	9	0	0	0	0	4.43281	4.29851	227.136	215.544	15.0441	9.52146	1.52432	7.72337	227.136	215.544	9.00818	11.4815	0	0.920006	975	944	57	44	5	30	975	944	36
38	188.946	180.965	0.330827	0.539181	34.5981	31.986	126.302	124.62	27.715	23.8201	0	0	0	0	14	30	343	332	439	441	61	54	0	0	0	0	4.83823	4.76201	139.332	134.253	25.8416	15.3806	3.22446	7.98419	139.332	134.253	17.7453	17.5545	2.8026	5.7927	666	647	94	69	13	35	666	647	73
39	182.057	175.517	0.103503	0.270969	42.5654	43.0915	133.227	126.644	6.16137	5.51083	0	0	0	0	4	13	405	420	538	515	14	13	0	0	0	0	4.52	4.35165	163.493	145.371	12.3642	12.3816	0	1.89324	163.493	145.371	6.20011	14.5043	0	1.36718	866	799	58	64	0	9	866	799	37
40	200.765	194.657	0.337314	0.734083	55.4467	55.2079	133.972	126.229	6.9215	7.17141	4.08672	5.31539	0	0	26	47	501	508	555	524	14	15	7	9	0	0	5.73771	6.07139	159.133	140.11	23.3788	22.6996	1.42187	6.38859	159.133	140.11	14.2514	21.2686	2.57947	4.19037	935	838	88	112	6	25	935	838	66
41	159.275	151.719	0.094411	0.506532	52.8364	54.5544	104.625	95.8469	1.7196	0.81141	0	0	0	0	5	25	516	546	413	365	4	2	0	0	0	0	4.21567	4.21999	127.184	110.829	16.4426	16.4246	0	5.54684	127.184	110.829	15.6484	15.5592	0	3.35985	793	721	70	76	0	26	793	721	75
42	206.568	199.723	0	0.45129	38.5851	42.5753	155.869	143.321	10.9343	8.63224	1.17948	4.74373	0	0	0	25	366	393	619	565	23	19	2	8	0	0	5.59464	6.16475	181.168	158.878	13.7546	17.5353	0	4.71778	181.168	158.878	10.1445	13.8536	1.50138	4.73827	910	843	51	61	0	18	910	843	45
43	273.688	262.036	0.0872152	0.0504186	49.4149	51.9467	166.073	160.931	50.8871	43.1952	7.22631	5.91245	0	0	6	2	443	491	626	598	105	91	12	10	0	0	6.04308	6.20383	186.939	176.27	35.1609	29.737	10.3251	16.1614	186.939	176.27	33.0776	29.4735	8.18564	10.3939	885	848	124	119	34	57	885	848	121
44	156.874	149.029	0.199813	0.556737	66.9789	61.1905	81.4753	80.7395	8.21943	6.54243	0	0	0	0	8	20	640	632	337	336	17	14	0	0	0	0	4.96498	4.95609	128.9	115.842	10.9865	13.267	2.33121	4.34077	128.9	115.842	13.3841	13.073	1.27147	2.50595	877	806	48	81	9	18	877	806	62
45	201.195	195.467	0.235294	0.367359	72.1601	70.26	128.8	121.843	0	2.99627	0	0	0	0	12	15	691	707	508	482	0	7	0	0	0	0	4.13679	4.34022	175.675	157.599	13.2407	16.2025	0	2.00493	175.675	157.599	12.2795	16.5305	0	3.12977	1092	1007	56	85	0	10	1092	1007	63
46	170.218	163.328	0.163559	0.572668	47.0254	47.6368	111.941	107.475	11.0879	7.64361	0	0	0	0	9	22	430	448	439	415	24	17	0	0	0	0	4.98646	4.7515	129.101	111.187	19.8469	23.8568	3.26182	5.2188	129.101	111.187	18.0076	17.3708	0	5.6948	733	650	82	108	10	22	733	650	77
47	169.226	161.14	0.115441	0.261507	46.654	49.3503	122.456	111.528	0	0	0	0	0	0	6	13	436	472	514	471	0	0	0	0	0	0	3.99088	3.81586	145.828	132.35	13.7996	12.5873	0	3.32716	145.828	132.35	9.59818	12.0493	0	0.826442	845	797	64	67	0	15	845	797	47
48	107.796	102.071	0	0.112404	16.25	17.5838	89.1051	84.3748	2.44045	0	0	0	0	0	0	3	155	174	332	316	6	0	0	0	0	0	4.61	4.10483	88.6639	77.8806	11.8417	10.2532	1.59401	4.78249	88.6639	77.8806	5.69597	7.58645	0	1.56826	420	383	43	45	5	19	420	383	25
49	65.428	63.4676	0	0.125883	17.4864	13.4481	47.9416	49.8936	0	0	0	0	0	0	0	7	167	143	178	195	0	0	0	0	0	0	3.77	3.6398	55.431	51.7867	5.9428	6.70041	0	0.549078	55.431	51.7867	4.0542	2.97265	0	1.45879	298	279	26	36	0	3	298	279	21
50	83.3369	78.9379	0.118206	0.588876	18.5097	20.0188	64.709	58.3302	0	0	0	0	0	0	8	34	200	201	262	235	0	0	0	0	0	0	3.97477	4.10635	69.2265	54.3499	8.16175	12.1255	0.275115	0.82881	69.2265	54.3499	5.67351	10.7852	0	0.848432	411	355	32	53	1	3	411	355	26
51	82.0559	78.211	0	0	20.335	20.6341	59.1489	54.4776	2.57193	3.0993	0	0	0	0	0	0	207	218	227	215	6	7	0	0	0	0	4.27	4.50544	57.6626	51.5727	14.9927	11.4542	0	3.30388	57.6626	51.5727	8.18448	8.58341	1.21607	3.29677	320	295	69	62	0	15	320	295	45
52	66.1075	61.8945	0	0	25.4142	23.9898	40.6933	37.9047	0	0	0	0	0	0	0	0	225	231	174	168	0	0	0	0	0	0	3.38	3.70818	56.7586	51.0555	4.00163	5.08038	0	0.170904	56.7586	51.0555	4.7887	4.32483	0.558651	1.26289	351	341	19	24	0	1	351	341	26
53	99.6251	94.4488	0	0.0875212	14.9836	15.8391	70.6847	64.111	13.9568	14.4112	0	0	0	0	0	4	153	152	258	254	30	31	0	0	0	0	5.04004	5.37914	65.5357	53.6207	13.2774	18.5214	2.55709	2.88	65.5357	53.6207	14.4259	13.6748	3.82896	5.75189	305	259	53	82	8	12	305	259	59
54	90.1726	88.5819	0	0.0276329	24.5335	23.3226	59.3767	60.54	6.26243	4.69163	0	0	0	0	0	2	253	250	222	227	14	10	0	0	0	0	4.47999	5.04656	74.8796	65.0765	7.3622	11.1097	1.75106	2.36813	74.8796	65.0765	5.05868	7.92908	1.12106	2.09844	422	380	33	50	6	10	422	380	23
55	101.962	98.7767	0	0	36.0805	32.4035	65.8814	66.3732	0	0	0	0	0	0	0	0	304	297	290	297	0	0	0	0	0	0	3.50816	3.93911	95.9907	87.4463	2.18807	5.95044	0	0	95.9907	87.4463	3.7831	4.07131	0	1.30862	559	525	12	33	0	0	559	525	23
56	86.4801	81.9337	0.217053	0.205889	24.6257	25.7684	61.6373	55.9594	0	0	0	0	0	0	11	8	224	254	264	237	0	0	0	0	0	0	3.73	3.92154	73.1405	57.9642	6.55239	10.8526	1.2545	2.20227	73.1405	57.9642	5.53264	10.2741	0	0.640496	422	355	38	63	5	12	422	355	34
57	111.471	107.829	0	0.141114	13.0023	16.5807	96.7593	88.9712	1.7099	2.13639	0	0	0	0	0	9	126	150	371	337	4	5	0	0	0	0	4.22999	4.37802	94.14	81.5185	11.3212	12.3312	0.281114	3.71471	94.14	81.5185	5.72917	8.51503	0	1.74999	428	386	43	56	1	14	428	386	29
58	105.957	99.6036	0	0.234949	23.8332	25.1277	46.8547	40.4676	27.8372	29.7052	7.43226	4.06814	0	0	0	8	223	245	181	151	58	63	12	7	0	0	6.29	6.01152	80.0843	69.9322	10.9166	15.82	3.18282	0.363756	80.0843	69.9322	7.48587	7.29752	4.28773	6.19013	391	353	40	59	8	4	391	353	22
59	83.9116	75.9628	0.0834534	0.71915	32.6392	26.0515	51.189	49.1922	0	0	0	0	0	0	4	34	313	280	217	220	0	0	0	0	0	0	3.70932	4.09946	71.5192	56.9969	7.77851	6.2054	0	2.76053	71.5192	56.9969	4.6139	10	0	0	478	435	34	32	0	13	478	435	22
60	93.7718	88.4706	0	0.752615	23.3979	21.6174	67.6687	63.0099	2.70515	3.09076	0	0	0	0	0	26	246	240	266	245	6	7	0	0	0	0	4.36964	4.63628	82.3059	69.8355	3.82531	6.94062	0	1.83017	82.3059	69.8355	7.64058	7.75829	0	2.10603	466	426	13	31	0	6	466	426	39
61	102.005	98.1166	0	0.07785	24.1266	27.5931	77.4328	66.5904	0.445854	3.85521	0	0	0	0	0	2	226	253	295	258	1	9	0	0	0	0	4.17658	4.35197	82.8712	69.6422	8.71611	14.7765	0.44117	1.60226	82.8712	69.6422	8.82539	8.78836	1.15124	3.30726	425	372	42	70	2	10	425	372	48
62	89.9644	86.9622	0	0	32.5272	32.8309	55.215	53.2782	2.22217	0.853141	0	0	0	0	0	0	289	298	219	213	5	2	0	0	0	0	4.28987	4.17599	73.3351	69.6416	9.48745	3.40498	0	3.94499	73.3351	69.6416	6.10555	8.53129	1.03624	1.43927	442	420	37	21	0	17	442	420	30
63	134.757	125.849	0	0.0478884	36.8101	38.8384	75.158	72.1808	22.7886	14.7821	0	0	0	0	0	3	314	349	280	259	49	32	0	0	0	0	5.16	5.38744	104.287	93.4395	17.9299	13.8306	2.20049	6.25772	104.287	93.4395	8.05132	9.05951	2.28757	3.26179	531	489	64	55	7	30	531	489	33
64	122.311	119.65	0	0	26.6751	26.9254	91.9324	86.4584	3.70343	6.26617	0	0	0	0	0	0	215	220	360	349	8	14	0	0	0	0	4.46	4.75323	108.346	102.991	8.7299	6.16284	0	3.04564	108.346	102.991	5.2353	6.54574	0	0.904477	530	516	33	22	0	12	530	516	20
65	99.3124	96.1635	0	0	19.7875	20.8853	79.5249	75.2782	0	0	0	0	0	0	0	0	185	200	317	302	0	0	0	0	0	0	3.87998	4.1529	88.5437	76.7958	3.9732	6.71318	0	1.91245	88.5437	76.7958	6.79546	9.61241	0	1.12969	449	404	18	32	0	8	449	404	35
66	102.489	101.101	0	0.180913	29.7749	29.6166	72.7142	71.3033	0	0	0	0	0	0	0	6	282	280	290	286	0	0	0	0	0	0	3.46898	3.69021	92.6737	81.0543	4.90032	9.24932	0	2.61386	92.6737	81.0543	4.91511	7.543	0	0.640305	521	471	25	45	0	12	521	471	26
67	108.522	104.625	0	0	31.9386	28.6258	67.5882	69.8354	8.9954	6.16331	0	0	0	0	0	0	262	256	260	272	20	14	0	0	0	0	4.50962	4.68245	91.6916	82.531	4.94283	11.6854	0	0.831077	91.6916	82.531	11.8878	8.96112	0	0.615996	481	448	15	46	0	4	481	448	46
68	98.5183	91.0859	0	0	15.0006	21.5621	69.5537	56.0758	13.964	13.448	0	0	0	0	0	0	140	198	254	197	29	28	0	0	0	0	5.29	5.39058	59.5221	48.355	20.008	16.7037	0.465248	6.06398	59.5221	48.355	16.9712	14.0081	1.55173	5.95514	271	246	75	66	2	22	271	246	67
69	90.0264	85.34	0.0686498	0.521278	21.8479	19.5526	63.0135	61.8211	5.09637	3.44497	0	0	0	0	4	21	239	229	246	242	11	8	0	0	0	0	4.69	4.49923	66.5596	60.8112	12.9243	14.0246	0.995694	1.57583	66.5596	60.8112	9.5467	8.03569	0	0.892589	389	366	60	68	4	12	389	366	47
70	95.49	90.3308	0	0.147725	21.4016	21.9681	74.0884	67.3467	0	0.868306	0	0	0	0	0	5	186	201	288	266	0	2	0	0	0	0	4	4.2146	80.5576	69.0748	8.92876	8.20892	0	1.70221	80.5576	69.0748	6.00368	10.2323	0	1.11249	407	371	39	43	0	6	407	371	28
71	92.5459	88.105	0	0.127248	20.4407	20.3763	68.2169	62.2898	3.88827	5.31158	0	0	0	0	0	8	212	223	243	221	9	12	0	0	0	0	4.31008	4.60658	71.4224	65.2583	12.1996	9.77907	1.51458	4.63079	71.4224	65.2583	6.49627	6.70979	0.913024	1.72704	374	356	49	42	6	22	374	356	31
72	110.132	105.567	0	0	18.1399	19.0209	82.0709	78.8995	9.92151	7.6465	0	0	0	0	0	0	178	196	329	314	20	17	0	0	0	0	5.12	4.9901	82.1172	75.1234	14.5927	14.0761	1.47029	2.93567	82.1172	75.1234	8.86083	8.91725	3.09131	4.51448	420	384	54	63	6	13	420	384	37
[truncated: 38 more columns]
